# Supplementary material for: Metal–organic framework with optimally selective xenon adsorption and separation
Source: Nat Commun. 2016 Jun 13;7:ncomms11831. doi: 10.1038/ncomms11831 (PMC4909987; doi:10.1038/ncomms11831)
Supplement: Supplementary Data 1 — Crystallographic Information File for Xe-containing MOF [file ncomms11831-s2.cif]

data_publication_text
_publ_requested_journal          Nature Communications
_publ_contact_author_name        'Praveen K. Thallapally'
_publ_contact_author_email       Praveen.thallapally@pnnl.gov
loop_
_publ_author_name
_publ_author_address
'Banerjee, Debasis' ''
'Plonka, Anna M.' ''
'Simon, Cory M.' ''
'Motkuri, Cory M.' ''
'Liu, Jian' ''
'Chen, Xianyin' ''
'Smit, Berend' ''
'Parise, John B.' ''
'Haranczyk, Maciej' ''
'Thallapally, Praveen K.' ''

 
data_shelxl 
 
_audit_creation_method            SHELXL-97 
_chemical_name_systematic 
; 
 ? 
; 
_chemical_name_common             ? 
_chemical_melting_point           ? 
_chemical_formula_moiety          ? 
_chemical_formula_sum 
 'C14 H8 Ca O6 S Xe0.42' 
_chemical_formula_weight          399.82 
 
loop_ 
 _atom_type_symbol 
 _atom_type_description 
 _atom_type_scat_dispersion_real 
 _atom_type_scat_dispersion_imag 
 _atom_type_scat_source 
 'C'  'C'   0.0181   0.0091 
 'International Tables Vol C Tables 4.2.6.8 and 6.1.1.4' 
 'H'  'H'   0.0000   0.0000 
 'International Tables Vol C Tables 4.2.6.8 and 6.1.1.4' 
 'O'  'O'   0.0492   0.0322 
 'International Tables Vol C Tables 4.2.6.8 and 6.1.1.4' 
 'S'  'S'   0.3331   0.5567 
 'International Tables Vol C Tables 4.2.6.8 and 6.1.1.4' 
 'Ca'  'Ca'   0.3641   1.2855 
 'International Tables Vol C Tables 4.2.6.8 and 6.1.1.4' 
 'Xe'  'Xe'  -0.5179   7.3500 
 'International Tables Vol C Tables 4.2.6.8 and 6.1.1.4' 
 
_symmetry_cell_setting            'monoclinic' 
_symmetry_space_group_name_H-M    'P 21/n' 
 
loop_ 
 _symmetry_equiv_pos_as_xyz 
 'x, y, z' 
 '-x+1/2, y+1/2, -z+1/2' 
 '-x, -y, -z' 
 'x-1/2, -y-1/2, z-1/2' 
 
_cell_length_a                    11.6193(5) 
_cell_length_b                    5.5667(2) 
_cell_length_c                    22.9312(10) 
_cell_angle_alpha                 90.00 
_cell_angle_beta                  100.897(4) 
_cell_angle_gamma                 90.00 
_cell_volume                      1456.47(10) 
_cell_formula_units_Z             4 
_cell_measurement_temperature     100(2) 
_cell_measurement_reflns_used     ? 
_cell_measurement_theta_min       ? 
_cell_measurement_theta_max       ? 
 
_exptl_crystal_description        'prism' 
_exptl_crystal_colour             'colorless' 
_exptl_crystal_size_max           0.15 
_exptl_crystal_size_mid           0.06 
_exptl_crystal_size_min           0.03 
_exptl_crystal_density_meas       ? 
_exptl_crystal_density_diffrn     1.823 
_exptl_crystal_density_method     'not measured' 
_exptl_crystal_F_000              795 
_exptl_absorpt_coefficient_mu     12.882 
_exptl_absorpt_correction_type    'multi-scan'
_exptl_absorpt_correction_T_min   0.2482 
_exptl_absorpt_correction_T_max   0.6986 
_exptl_absorpt_process_details    'CrysAlisPRO' 
 
_exptl_special_details 
; 
 ? 
; 
 
_diffrn_ambient_temperature       100(2) 
_diffrn_radiation_wavelength      1.54184 
_diffrn_radiation_type            CuK\a 
_diffrn_radiation_source          'fine-focus sealed tube' 
_diffrn_radiation_monochromator   graphite 
_diffrn_measurement_device_type   'Oxford Gemini' 
_diffrn_measurement_method        ? 
_diffrn_detector_area_resol_mean  ? 
_diffrn_standards_number          ? 
_diffrn_standards_interval_count  ? 
_diffrn_standards_interval_time   ? 
_diffrn_standards_decay_%         ? 
_diffrn_reflns_number             5975 
_diffrn_reflns_av_R_equivalents   0.0582 
_diffrn_reflns_av_sigmaI/netI     0.0613 
_diffrn_reflns_limit_h_min        -14 
_diffrn_reflns_limit_h_max        13 
_diffrn_reflns_limit_k_min        -4 
_diffrn_reflns_limit_k_max        6 
_diffrn_reflns_limit_l_min        -28 
_diffrn_reflns_limit_l_max        28 
_diffrn_reflns_theta_min          8.20 
_diffrn_reflns_theta_max          74.50 
_reflns_number_total              2860 
_reflns_number_gt                 2344 
_reflns_threshold_expression      >2sigma(I) 
 
_computing_data_collection        'CrysAlisPRO' 
_computing_cell_refinement        'CrysAlisPRO' 
_computing_data_reduction         'CrysAlisPRO' 
_computing_structure_solution     'SHELXS-97 (Sheldrick, 1990)' 
_computing_structure_refinement   'SHELXL-97 (Sheldrick, 1997)' 
_computing_molecular_graphics     ? 
_computing_publication_material   ? 
 
_refine_special_details 
; 
 Refinement of F^2^ against ALL reflections.  The weighted R-factor wR and 
 goodness of fit S are based on F^2^, conventional R-factors R are based 
 on F, with F set to zero for negative F^2^. The threshold expression of 
 F^2^ > 2sigma(F^2^) is used only for calculating R-factors(gt) etc. and is 
 not relevant to the choice of reflections for refinement.  R-factors based 
 on F^2^ are statistically about twice as large as those based on F, and R- 
 factors based on ALL data will be even larger. 
; 
 
_refine_ls_structure_factor_coef  Fsqd  
_refine_ls_matrix_type            full 
_refine_ls_weighting_scheme       calc  
_refine_ls_weighting_details 
 'calc w=1/[\s^2^(Fo^2^)+(0.1017P)^2^+2.1650P] where P=(Fo^2^+2Fc^2^)/3' 
_atom_sites_solution_primary      direct 
_atom_sites_solution_secondary    difmap 
_atom_sites_solution_hydrogens    geom 
_refine_ls_hydrogen_treatment     constr 
_refine_ls_extinction_method      none 
_refine_ls_extinction_coef        ? 
_refine_ls_number_reflns          2860 
_refine_ls_number_parameters      209 
_refine_ls_number_restraints      0 
_refine_ls_R_factor_all           0.0835 
_refine_ls_R_factor_gt            0.0703 
_refine_ls_wR_factor_ref          0.2231 
_refine_ls_wR_factor_gt           0.2105 
_refine_ls_goodness_of_fit_ref    1.325 
_refine_ls_restrained_S_all       1.325 
_refine_ls_shift/su_max           0.000 
_refine_ls_shift/su_mean          0.000 
 
loop_ 
 _atom_site_label 
 _atom_site_type_symbol 
 _atom_site_fract_x 
 _atom_site_fract_y 
 _atom_site_fract_z 
 _atom_site_U_iso_or_equiv 
 _atom_site_adp_type 
 _atom_site_occupancy 
 _atom_site_symmetry_multiplicity 
 _atom_site_calc_flag 
 _atom_site_refinement_flags 
 _atom_site_disorder_assembly 
 _atom_site_disorder_group 
C1 C 0.4932(5) 0.2586(9) 0.2620(2) 0.0128(10) Uani 1 1 d . . . 
C2 C 0.3998(5) 0.2111(10) 0.2991(2) 0.0134(10) Uani 1 1 d . . . 
C3 C 0.3121(5) 0.3789(10) 0.3001(2) 0.0147(10) Uani 1 1 d . . . 
H3 H 0.3142 0.5287 0.2804 0.018 Uiso 1 1 calc R . . 
C4 C 0.2208(5) 0.3282(11) 0.3299(2) 0.0168(11) Uani 1 1 d . . . 
H4 H 0.1597 0.4413 0.3304 0.020 Uiso 1 1 calc R . . 
C5 C 0.2209(5) 0.1096(10) 0.3589(2) 0.0151(11) Uani 1 1 d . . . 
C6 C 0.3109(5) -0.0587(10) 0.3603(2) 0.0158(11) Uani 1 1 d . . . 
H6 H 0.3110 -0.2042 0.3820 0.019 Uiso 1 1 calc R . . 
C7 C 0.4002(5) -0.0088(10) 0.3293(2) 0.0171(11) Uani 1 1 d . . . 
H7 H 0.4609 -0.1223 0.3286 0.020 Uiso 1 1 calc R . . 
C8 C 0.1490(4) 0.1119(10) 0.4702(2) 0.0138(10) Uani 1 1 d . . . 
C9 C 0.1194(5) 0.3340(10) 0.4901(2) 0.0154(10) Uani 1 1 d . . . 
H9 H 0.0803 0.4502 0.4630 0.019 Uiso 1 1 calc R . . 
C10 C 0.1482(5) 0.3837(10) 0.5508(2) 0.0159(11) Uani 1 1 d . . . 
H10 H 0.1298 0.5361 0.5652 0.019 Uiso 1 1 calc R . . 
C11 C 0.2036(5) 0.2114(10) 0.5900(2) 0.0142(10) Uani 1 1 d . . . 
C12 C 0.2367(5) -0.0095(10) 0.5693(2) 0.0151(10) Uani 1 1 d . . . 
H12 H 0.2775 -0.1241 0.5962 0.018 Uiso 1 1 calc R . . 
C13 C 0.2095(5) -0.0602(10) 0.5088(2) 0.0152(10) Uani 1 1 d . . . 
H13 H 0.2317 -0.2090 0.4939 0.018 Uiso 1 1 calc R . . 
C14 C 0.2275(4) 0.2624(9) 0.6557(2) 0.0118(10) Uani 1 1 d . . . 
O1 O 0.5124(3) 0.4755(7) 0.25221(16) 0.0168(8) Uani 1 1 d . . . 
O2 O 0.5409(3) 0.0808(7) 0.24372(16) 0.0184(8) Uani 1 1 d . . . 
O3 O 0.0054(3) 0.1958(7) 0.37124(15) 0.0155(8) Uani 1 1 d . . . 
O4 O 0.0866(3) -0.2204(7) 0.39054(16) 0.0158(8) Uani 1 1 d . . . 
O5 O 0.2371(3) 0.4768(7) 0.67265(16) 0.0151(8) Uani 1 1 d . . . 
O6 O 0.2406(3) 0.0850(7) 0.69066(16) 0.0152(8) Uani 1 1 d . . . 
S1 S 0.10323(11) 0.0364(2) 0.39414(5) 0.0123(3) Uani 1 1 d . . . 
Ca1 Ca 0.63720(8) 0.74331(17) 0.22117(4) 0.0095(3) Uani 1 1 d . . . 
Xe1 Xe 0.5153(2) 0.5594(5) 0.51174(13) 0.0985(11) Uani 0.421(3) 1 d P . . 
 
loop_ 
 _atom_site_aniso_label 
 _atom_site_aniso_U_11 
 _atom_site_aniso_U_22 
 _atom_site_aniso_U_33 
 _atom_site_aniso_U_23 
 _atom_site_aniso_U_13 
 _atom_site_aniso_U_12 
C1 0.012(2) 0.015(3) 0.011(2) 0.0002(17) 0.0014(18) 0.0034(19) 
C2 0.014(2) 0.017(3) 0.009(2) -0.0001(18) 0.0012(18) 0.000(2) 
C3 0.020(3) 0.012(2) 0.011(2) 0.0006(18) 0.0026(18) 0.002(2) 
C4 0.019(3) 0.016(3) 0.016(2) -0.001(2) 0.0043(19) 0.001(2) 
C5 0.017(3) 0.014(3) 0.014(2) -0.0033(19) 0.0014(19) 0.001(2) 
C6 0.019(3) 0.014(3) 0.015(2) 0.0016(19) 0.0043(19) -0.001(2) 
C7 0.019(3) 0.014(3) 0.018(2) 0.003(2) 0.004(2) 0.001(2) 
C8 0.014(2) 0.016(3) 0.010(2) 0.0014(18) 0.0003(17) -0.001(2) 
C9 0.017(2) 0.012(2) 0.017(2) 0.003(2) 0.0050(19) 0.002(2) 
C10 0.020(3) 0.013(2) 0.015(2) 0.0018(19) 0.0040(19) -0.003(2) 
C11 0.015(2) 0.017(3) 0.010(2) 0.0000(19) 0.0018(18) -0.001(2) 
C12 0.017(2) 0.014(3) 0.013(2) 0.0027(19) 0.0020(18) 0.004(2) 
C13 0.022(3) 0.012(2) 0.011(2) -0.0016(19) 0.0031(19) 0.003(2) 
C14 0.011(2) 0.014(2) 0.010(2) 0.0001(17) 0.0021(18) 0.0005(19) 
O1 0.0211(19) 0.0143(19) 0.0159(17) 0.0042(14) 0.0061(14) -0.0074(16) 
O2 0.0204(19) 0.018(2) 0.0173(18) -0.0012(15) 0.0048(14) 0.0053(16) 
O3 0.0161(18) 0.022(2) 0.0083(16) -0.0001(14) 0.0021(13) 0.0004(16) 
O4 0.0182(19) 0.017(2) 0.0122(17) 0.0031(14) 0.0038(14) -0.0016(16) 
O5 0.0163(18) 0.0152(18) 0.0147(17) -0.0033(14) 0.0051(13) -0.0007(15) 
O6 0.0171(18) 0.0144(18) 0.0137(17) 0.0034(13) 0.0020(13) 0.0001(15) 
S1 0.0148(6) 0.0133(6) 0.0090(6) -0.0002(4) 0.0029(4) 0.0000(5) 
Ca1 0.0122(5) 0.0085(5) 0.0078(5) -0.0003(3) 0.0020(3) -0.0001(4) 
Xe1 0.0640(15) 0.100(2) 0.116(2) -0.0118(14) -0.0225(12) 0.0345(15) 
 
_geom_special_details 
; 
 All esds (except the esd in the dihedral angle between two l.s. planes) 
 are estimated using the full covariance matrix.  The cell esds are taken 
 into account individually in the estimation of esds in distances, angles 
 and torsion angles; correlations between esds in cell parameters are only 
 used when they are defined by crystal symmetry.  An approximate (isotropic) 
 treatment of cell esds is used for estimating esds involving l.s. planes. 
; 
 
loop_ 
 _geom_bond_atom_site_label_1 
 _geom_bond_atom_site_label_2 
 _geom_bond_distance 
 _geom_bond_site_symmetry_2 
 _geom_bond_publ_flag 
C1 O2 1.245(7) . ? 
C1 O1 1.256(7) . ? 
C1 C2 1.523(7) . ? 
C2 C3 1.386(8) . ? 
C2 C7 1.407(8) . ? 
C3 C4 1.397(8) . ? 
C4 C5 1.386(8) . ? 
C5 C6 1.400(8) . ? 
C5 S1 1.763(5) . ? 
C6 C7 1.391(8) . ? 
C8 C9 1.384(8) . ? 
C8 C13 1.399(7) . ? 
C8 S1 1.775(5) . ? 
C9 C10 1.396(7) . ? 
C10 C11 1.388(7) . ? 
C11 C12 1.399(8) . ? 
C11 C14 1.506(7) . ? 
C12 C13 1.393(7) . ? 
C14 O5 1.254(6) . ? 
C14 O6 1.263(6) . ? 
C14 Ca1 2.960(5) 3_666 ? 
O1 Ca1 2.286(4) . ? 
O2 Ca1 2.295(4) 1_545 ? 
O3 S1 1.459(4) . ? 
O3 Ca1 2.445(4) 2_545 ? 
O4 S1 1.443(4) . ? 
O5 Ca1 2.345(4) 4_576 ? 
O5 Ca1 2.867(4) 3_666 ? 
O6 Ca1 2.364(4) 4_566 ? 
O6 Ca1 2.436(4) 3_666 ? 
Ca1 O2 2.295(4) 1_565 ? 
Ca1 O5 2.345(4) 4_675 ? 
Ca1 O6 2.364(4) 4_665 ? 
Ca1 O6 2.436(4) 3_666 ? 
Ca1 O3 2.445(4) 2 ? 
Ca1 O5 2.867(4) 3_666 ? 
Ca1 C14 2.960(5) 3_666 ? 
Ca1 Ca1 3.8802(13) 2_655 ? 
Ca1 Ca1 3.8802(13) 2_645 ? 
Xe1 Xe1 0.884(4) 3_666 ? 
 
loop_ 
 _geom_angle_atom_site_label_1 
 _geom_angle_atom_site_label_2 
 _geom_angle_atom_site_label_3 
 _geom_angle 
 _geom_angle_site_symmetry_1 
 _geom_angle_site_symmetry_3 
 _geom_angle_publ_flag 
O2 C1 O1 126.8(5) . . ? 
O2 C1 C2 117.4(5) . . ? 
O1 C1 C2 115.8(5) . . ? 
C3 C2 C7 120.8(5) . . ? 
C3 C2 C1 119.7(5) . . ? 
C7 C2 C1 119.4(5) . . ? 
C2 C3 C4 120.1(5) . . ? 
C5 C4 C3 118.7(5) . . ? 
C4 C5 C6 122.2(5) . . ? 
C4 C5 S1 119.5(4) . . ? 
C6 C5 S1 118.4(4) . . ? 
C7 C6 C5 118.7(5) . . ? 
C6 C7 C2 119.5(5) . . ? 
C9 C8 C13 122.0(5) . . ? 
C9 C8 S1 119.2(4) . . ? 
C13 C8 S1 118.7(4) . . ? 
C8 C9 C10 118.5(5) . . ? 
C11 C10 C9 120.3(5) . . ? 
C10 C11 C12 120.7(5) . . ? 
C10 C11 C14 119.6(5) . . ? 
C12 C11 C14 119.7(5) . . ? 
C13 C12 C11 119.5(5) . . ? 
C12 C13 C8 118.9(5) . . ? 
O5 C14 O6 123.7(5) . . ? 
O5 C14 C11 118.6(5) . . ? 
O6 C14 C11 117.7(5) . . ? 
O5 C14 Ca1 73.4(3) . 3_666 ? 
O6 C14 Ca1 53.7(3) . 3_666 ? 
C11 C14 Ca1 156.4(4) . 3_666 ? 
C1 O1 Ca1 145.8(4) . . ? 
C1 O2 Ca1 173.5(4) . 1_545 ? 
S1 O3 Ca1 137.0(2) . 2_545 ? 
C14 O5 Ca1 139.1(4) . 4_576 ? 
C14 O5 Ca1 81.8(3) . 3_666 ? 
Ca1 O5 Ca1 95.71(12) 4_576 3_666 ? 
C14 O6 Ca1 141.8(3) . 4_566 ? 
C14 O6 Ca1 101.6(3) . 3_666 ? 
Ca1 O6 Ca1 107.87(14) 4_566 3_666 ? 
O4 S1 O3 119.7(2) . . ? 
O4 S1 C5 108.1(2) . . ? 
O3 S1 C5 108.2(2) . . ? 
O4 S1 C8 107.6(2) . . ? 
O3 S1 C8 106.1(2) . . ? 
C5 S1 C8 106.4(2) . . ? 
O1 Ca1 O2 95.67(15) . 1_565 ? 
O1 Ca1 O5 168.87(13) . 4_675 ? 
O2 Ca1 O5 82.48(14) 1_565 4_675 ? 
O1 Ca1 O6 88.60(14) . 4_665 ? 
O2 Ca1 O6 174.87(14) 1_565 4_665 ? 
O5 Ca1 O6 92.78(13) 4_675 4_665 ? 
O1 Ca1 O6 107.60(13) . 3_666 ? 
O2 Ca1 O6 74.00(13) 1_565 3_666 ? 
O5 Ca1 O6 82.52(13) 4_675 3_666 ? 
O6 Ca1 O6 107.44(9) 4_665 3_666 ? 
O1 Ca1 O3 80.41(13) . 2 ? 
O2 Ca1 O3 90.25(14) 1_565 2 ? 
O5 Ca1 O3 88.61(13) 4_675 2 ? 
O6 Ca1 O3 87.65(13) 4_665 2 ? 
O6 Ca1 O3 162.76(14) 3_666 2 ? 
O1 Ca1 O5 73.02(12) . 3_666 ? 
O2 Ca1 O5 110.51(12) 1_565 3_666 ? 
O5 Ca1 O5 117.94(8) 4_675 3_666 ? 
O6 Ca1 O5 73.45(12) 4_665 3_666 ? 
O6 Ca1 O5 48.65(12) 3_666 3_666 ? 
O3 Ca1 O5 147.44(13) 2 3_666 ? 
O1 Ca1 C14 87.12(14) . 3_666 ? 
O2 Ca1 C14 89.28(14) 1_565 3_666 ? 
O5 Ca1 C14 103.79(14) 4_675 3_666 ? 
O6 Ca1 C14 93.78(14) 4_665 3_666 ? 
O6 Ca1 C14 24.70(14) 3_666 3_666 ? 
O3 Ca1 C14 167.41(14) 2 3_666 ? 
O5 Ca1 C14 24.78(13) 3_666 3_666 ? 
O1 Ca1 Ca1 142.13(10) . 2_655 ? 
O2 Ca1 Ca1 70.29(10) 1_565 2_655 ? 
O5 Ca1 Ca1 47.32(9) 4_675 2_655 ? 
O6 Ca1 Ca1 107.89(10) 4_665 2_655 ? 
O6 Ca1 Ca1 35.44(9) 3_666 2_655 ? 
O3 Ca1 Ca1 132.56(10) 2 2_655 ? 
O5 Ca1 Ca1 79.30(8) 3_666 2_655 ? 
C14 Ca1 Ca1 58.67(10) 3_666 2_655 ? 
O1 Ca1 Ca1 81.58(10) . 2_645 ? 
O2 Ca1 Ca1 146.83(10) 1_565 2_645 ? 
O5 Ca1 Ca1 105.97(10) 4_675 2_645 ? 
O6 Ca1 Ca1 36.69(9) 4_665 2_645 ? 
O6 Ca1 Ca1 75.42(10) 3_666 2_645 ? 
O3 Ca1 Ca1 121.42(10) 2 2_645 ? 
O5 Ca1 Ca1 36.97(8) 3_666 2_645 ? 
C14 Ca1 Ca1 57.63(10) 3_666 2_645 ? 
Ca1 Ca1 Ca1 91.67(4) 2_655 2_645 ? 
 
_diffrn_measured_fraction_theta_max    0.963 
_diffrn_reflns_theta_full              74.50 
_diffrn_measured_fraction_theta_full   0.963 
_refine_diff_density_max    1.980 
_refine_diff_density_min   -1.530 
_refine_diff_density_rms    0.163 


 
_iucr_refine_instructions_details

;
TITL CF solution in P21/n
CELL  1.54184  11.6193   5.5667  22.9312   90.000  100.897   90.000
ZERR     4.00   0.0005   0.0002   0.0010    0.000    0.004    0.000
LATT   1
SYMM  1/2 - X, 1/2 + Y, 1/2 - Z
SFAC  C    H    O    S    CA   XE
UNIT  56   32   24   4    4    1.69
MERG   2
shel 5.5 0.8
FMAP   2
PLAN   25
ACTA
BOND
SIZE 0.15 0.06 0.03
TEMP -173
LIST 4
L.S.  14
WGHT    0.101700    2.165000
FVAR       1.41922
C1    1    0.493190    0.258582    0.261969    11.00000    0.01205    0.01528 =
         0.01077    0.00016    0.00140    0.00338
C2    1    0.399780    0.211115    0.299071    11.00000    0.01376    0.01690 =
         0.00929   -0.00014    0.00122    0.00017
C3    1    0.312116    0.378948    0.300080    11.00000    0.02044    0.01225 =
         0.01118    0.00058    0.00261    0.00204
AFIX  43
H3    2    0.314159    0.528701    0.280434    11.00000   -1.20000
AFIX   0
C4    1    0.220753    0.328224    0.329944    11.00000    0.01909    0.01565 =
         0.01618   -0.00089    0.00431    0.00141
AFIX  43
H4    2    0.159712    0.441332    0.330416    11.00000   -1.20000
AFIX   0
C5    1    0.220904    0.109592    0.358882    11.00000    0.01659    0.01435 =
         0.01383   -0.00333    0.00138    0.00104
C6    1    0.310902   -0.058744    0.360300    11.00000    0.01902    0.01420 =
         0.01463    0.00155    0.00431   -0.00094
AFIX  43
H6    2    0.311025   -0.204203    0.381978    11.00000   -1.20000
AFIX   0
C7    1    0.400166   -0.008787    0.329331    11.00000    0.01948    0.01386 =
         0.01803    0.00302    0.00393    0.00072
AFIX  43
H7    2    0.460922   -0.122340    0.328627    11.00000   -1.20000
AFIX   0
C8    1    0.148988    0.111862    0.470220    11.00000    0.01403    0.01649 =
         0.01018    0.00138    0.00026   -0.00147
C9    1    0.119392    0.334031    0.490083    11.00000    0.01744    0.01227 =
         0.01725    0.00347    0.00503    0.00182
AFIX  43
H9    2    0.080343    0.450189    0.463026    11.00000   -1.20000
AFIX   0
C10   1    0.148184    0.383687    0.550757    11.00000    0.01964    0.01320 =
         0.01512    0.00177    0.00404   -0.00283
AFIX  43
H10   2    0.129776    0.536093    0.565229    11.00000   -1.20000
AFIX   0
C11   1    0.203590    0.211407    0.590046    11.00000    0.01507    0.01734 =
         0.00996    0.00000    0.00180   -0.00116
C12   1    0.236745   -0.009516    0.569279    11.00000    0.01715    0.01434 =
         0.01338    0.00272    0.00204    0.00388
AFIX  43
H12   2    0.277491   -0.124077    0.596244    11.00000   -1.20000
AFIX   0
C13   1    0.209542   -0.060163    0.508758    11.00000    0.02239    0.01228 =
         0.01095   -0.00165    0.00311    0.00315
AFIX  43
H13   2    0.231725   -0.209011    0.493888    11.00000   -1.20000
AFIX   0
C14   1    0.227517    0.262415    0.655727    11.00000    0.01110    0.01389 =
         0.01033    0.00012    0.00208    0.00054
O1    3    0.512367    0.475480    0.252213    11.00000    0.02113    0.01432 =
         0.01594    0.00422    0.00610   -0.00739
O2    3    0.540927    0.080829    0.243721    11.00000    0.02039    0.01798 =
         0.01725   -0.00124    0.00478    0.00532
O3    3    0.005416    0.195846    0.371236    11.00000    0.01605    0.02208 =
         0.00832   -0.00008    0.00213    0.00041
O4    3    0.086566   -0.220418    0.390543    11.00000    0.01817    0.01730 =
         0.01225    0.00309    0.00375   -0.00162
O5    3    0.237105    0.476841    0.672652    11.00000    0.01634    0.01519 =
         0.01473   -0.00335    0.00514   -0.00066
O6    3    0.240551    0.084989    0.690663    11.00000    0.01710    0.01441 =
         0.01366    0.00340    0.00200    0.00007
S1    4    0.103229    0.036386    0.394139    11.00000    0.01482    0.01329 =
         0.00905   -0.00022    0.00291    0.00000
CA1   5    0.637203    0.743312    0.221169    11.00000    0.01219    0.00854 =
         0.00775   -0.00029    0.00204   -0.00015
XE1   6    0.515280    0.559405    0.511738     0.42079    0.06395    0.10035 =
         0.11563   -0.01179   -0.02247    0.03453
HKLF    4
 
REM  CF solution in P21/n
REM R1 =  0.0703 for   2344 Fo > 4sig(Fo)  and  0.0835 for all   2860 data
REM    209 parameters refined using      0 restraints
 
END  
     
WGHT      0.1155      6.0432 
REM Highest difference peak  1.980,  deepest hole -1.530,  1-sigma level  0.163
;


_shelx_F_squared_multiplier     1.000 
 
loop_ 
 _refln_index_h 
 _refln_index_k 
 _refln_index_l 
 _refln_F_squared_calc 
 _refln_F_squared_meas 
 _refln_F_squared_sigma 
 _refln_observed_status 
   4   0   0     4414.16     4910.25     74.22 o 
   6   0   0      291.25      317.09     23.96 o 
   8   0   0    12412.46    13364.98    346.70 o 
  10   0   0     1409.69     1819.47    121.55 o 
  12   0   0        0.96      -17.09     19.10 o 
  14   0   0      152.44      107.92     32.46 o 
   1   1   0    11834.01     9193.70    105.70 o 
   2   1   0      970.77      976.98     65.46 o 
   3   1   0     3094.39     2232.16    171.54 o 
   4   1   0     1730.00     1901.42    110.62 o 
   5   1   0     3062.01     3089.69     92.80 o 
   6   1   0     2980.14     3085.28    156.91 o 
   7   1   0      881.30      798.12     46.43 o 
   8   1   0     1012.67     1052.94     67.62 o 
   9   1   0     2995.85     3002.25    101.24 o 
  10   1   0       32.01       21.84     16.03 o 
  11   1   0      666.85      640.99     67.56 o 
  12   1   0        6.34        6.48     15.88 o 
  13   1   0       85.79       89.59     19.46 o 
  14   1   0       72.97       69.97     16.35 o 
   0   2   0     2024.96     2653.04    119.74 o 
   1   2   0      939.88      784.87     51.05 o 
   2   2   0      363.66      369.38     30.96 o 
   3   2   0      348.56      324.48     28.29 o 
   4   2   0     6298.10     6217.82    245.34 o 
   5   2   0      162.41       87.20     35.61 o 
   6   2   0      507.01      413.98     72.06 o 
   7   2   0     2133.08     1606.37    139.72 o 
   8   2   0        9.28        7.27      8.81 o 
   9   2   0      113.55      161.70     23.74 o 
  10   2   0      695.79      687.33     97.44 o 
  11   2   0       84.77      192.59     36.55 o 
  12   2   0      444.09      471.95     42.60 o 
  13   2   0       73.51       37.13     14.42 o 
   1   3   0      729.61      780.79     56.65 o 
   2   3   0    10432.70    12298.47    391.07 o 
   3   3   0      166.42      147.40     47.53 o 
   4   3   0      152.52      143.50     44.50 o 
   5   3   0      156.45       93.68     36.74 o 
   6   3   0     4016.31     4065.17    245.61 o 
   7   3   0      131.12       82.14     47.72 o 
   8   3   0        4.37       37.20     24.20 o 
  11   3   0       45.05       11.71     21.94 o 
  12   3   0      266.28      351.07     58.03 o 
   0   4   0     6593.91     8155.86    294.82 o 
   1   4   0      190.38      154.82     40.63 o 
   2   4   0      341.42      454.55     78.86 o 
   3   4   0      301.83      205.95     37.44 o 
   4   4   0      425.14      386.48     51.38 o 
   5   4   0      227.98      238.69     34.30 o 
   6   4   0      101.24      124.65     29.73 o 
   7   4   0     2220.12     2018.28    175.82 o 
   8   4   0     2578.07     2813.85    207.30 o 
  11   4   0       27.21       31.51     17.80 o 
   1   5   0      547.67      510.22     61.07 o 
   2   5   0      282.60      318.32     45.36 o 
   3   5   0      373.63      279.19     69.70 o 
   4   5   0      186.84      106.38     38.17 o 
   5   5   0        1.54       -3.10     14.89 o 
   6   5   0      573.69      459.27     54.75 o 
   7   5   0      438.43      456.53     51.48 o 
   8   5   0      771.90      951.01     67.14 o 
   9   5   0        1.40       32.71     19.96 o 
   0   6   0     1165.05     1080.45    108.18 o 
   1   6   0       23.02       22.23     13.19 o 
   2   6   0       42.63       39.43     14.98 o 
   3   6   0      689.59      674.14     61.79 o 
   4   6   0      164.23      156.22     40.14 o 
   5   6   0       53.58       66.18     27.53 o 
   6   6   0      357.45      305.02     45.87 o 
 -13   0   1      565.75      525.92     81.66 o 
 -11   0   1     3039.83     3028.99    433.58 o 
  -9   0   1    16055.39    17902.51    354.64 o 
  -7   0   1     1106.52     1275.28     65.64 o 
  -5   0   1     1999.90     1732.12     48.62 o 
  -3   0   1    47796.43    48471.14    339.31 o 
   3   0   1     7685.69     7837.75    129.00 o 
   5   0   1     4293.77     4331.79     80.75 o 
   7   0   1     1796.93     2113.55     86.76 o 
   9   0   1     2838.94     3124.34    151.55 o 
  11   0   1       26.74       47.14     32.67 o 
  13   0   1     2615.83     3447.38    202.17 o 
 -14   1   1      109.03      103.18     20.55 o 
 -13   1   1       51.43       88.42     21.39 o 
 -12   1   1       32.98       19.11     16.36 o 
 -11   1   1      237.75      160.48     35.90 o 
 -10   1   1      192.42      180.67     24.22 o 
  -9   1   1      392.08      493.42     39.96 o 
  -8   1   1       60.00       65.13     16.30 o 
  -7   1   1     3566.88     3358.19    102.86 o 
  -6   1   1     3690.46     3166.11    160.64 o 
  -5   1   1       45.02       27.92     17.31 o 
  -4   1   1     4469.95     3935.67    156.52 o 
  -3   1   1     3543.35     3655.71    139.11 o 
  -2   1   1    13042.27     9755.29     90.14 o 
  -1   1   1     3753.93     4007.93     68.67 o 
   0   1   1      974.53      794.83     32.27 o 
   1   1   1     3574.46     3729.24     60.86 o 
   2   1   1     3923.21     3450.79    110.75 o 
   3   1   1     2140.76     2001.38    103.93 o 
   4   1   1     1583.31     1377.87     58.61 o 
   5   1   1      728.37      545.39     39.47 o 
   6   1   1     3658.50     3192.72    161.31 o 
   7   1   1     2097.09     2029.38     73.27 o 
   8   1   1      356.18      288.80     44.27 o 
   9   1   1      259.71      314.77     34.47 o 
  10   1   1      316.69      242.32     30.64 o 
  11   1   1     2136.00     2450.86    110.33 o 
  12   1   1        0.44       -3.61     15.62 o 
  13   1   1        1.49       28.80     12.55 o 
  14   1   1      130.98      196.13     34.40 o 
 -13   2   1      412.68      401.38     41.82 o 
 -12   2   1      105.69      202.64     29.95 o 
 -11   2   1      250.74      251.96     35.76 o 
 -10   2   1       27.48       90.42     43.97 o 
  -9   2   1       64.82       39.04     14.54 o 
  -8   2   1      606.67      452.25     46.68 o 
  -7   2   1      185.58      123.39     39.86 o 
  -6   2   1      393.77      351.71     68.03 o 
  -5   2   1     1616.03     1701.58    136.30 o 
  -4   2   1       78.02      111.64     34.47 o 
  -3   2   1     7253.35     7245.82    109.69 o 
  -2   2   1     2635.75     2453.09     75.89 o 
  -1   2   1     7402.14     8346.82    144.19 o 
   0   2   1       23.61       36.45     14.67 o 
   1   2   1      300.01      537.93     38.70 o 
   2   2   1      649.78      690.81     45.28 o 
   3   2   1        7.53       39.36     14.26 o 
   4   2   1      822.35      541.91     75.53 o 
   5   2   1    16572.19    15628.56    410.64 o 
   6   2   1      734.12      472.62     76.75 o 
   7   2   1     2179.95     1918.19    154.91 o 
   8   2   1       12.91       -1.21      8.07 o 
   9   2   1        2.74       16.98     24.42 o 
  10   2   1      162.93      194.26     38.72 o 
  11   2   1        1.50       -2.36     22.65 o 
  12   2   1      467.81      593.87     46.00 o 
  13   2   1     1207.30     1269.65     78.55 o 
 -12   3   1       75.62       40.50     26.89 o 
 -11   3   1     1579.82     1807.46    155.60 o 
  -8   3   1      221.59      274.28     83.15 o 
  -7   3   1     2918.79     2662.49    231.06 o 
  -6   3   1      317.44      215.93     62.00 o 
  -5   3   1      104.35      106.63     43.20 o 
  -4   3   1     1714.53     1718.68    151.26 o 
  -3   3   1     3306.58     3583.64    203.23 o 
  -2   3   1     1282.17     1324.49    116.86 o 
  -1   3   1       29.93       84.89     20.46 o 
   0   3   1       42.25       34.67     14.57 o 
   1   3   1     2688.61     3226.09    115.07 o 
   2   3   1      247.83      435.46     43.58 o 
   3   3   1     1350.52     1612.17    136.69 o 
   4   3   1     1818.20     1657.99    148.99 o 
   5   3   1       87.44      161.80     52.19 o 
   6   3   1     2022.54     1482.20    146.13 o 
   7   3   1     1360.03     1336.88     66.53 o 
   8   3   1      321.08      245.71     62.55 o 
   9   3   1       49.38       70.76     28.19 o 
  11   3   1     1565.97     1567.69     88.19 o 
  12   3   1      205.19      200.69     43.41 o 
 -11   4   1       23.12       18.69     18.33 o 
  -8   4   1      290.29      271.56     61.84 o 
  -7   4   1      191.34      234.14     61.20 o 
  -6   4   1     1305.64     1165.00    160.53 o 
  -5   4   1     1111.23     1037.73     95.96 o 
  -4   4   1      210.49      220.91     42.10 o 
  -3   4   1      875.34      947.58     80.41 o 
  -2   4   1     1066.99     1029.67    113.73 o 
  -1   4   1     2188.39     2201.16    162.75 o 
   0   4   1       12.05       15.00     46.09 o 
   1   4   1      844.82     1308.15    124.04 o 
   2   4   1     1351.45     1379.05    131.61 o 
   3   4   1      564.81      551.01     60.84 o 
   4   4   1      948.63      866.72     78.97 o 
   5   4   1      157.17      180.78     30.14 o 
   6   4   1       43.74       56.96     24.29 o 
   7   4   1      701.32      748.10    105.16 o 
   8   4   1       10.96      -10.26     28.95 o 
  11   4   1       35.63       50.16     21.05 o 
 -10   5   1      260.40      282.61     36.27 o 
  -9   5   1       74.87       32.64     10.86 o 
  -8   5   1       49.33       29.93     31.53 o 
  -7   5   1      166.90      230.97     37.70 o 
  -6   5   1        0.59        4.55     13.73 o 
  -5   5   1      419.35      435.51     56.15 o 
  -4   5   1      188.72      150.74     48.85 o 
  -3   5   1     1449.45     1393.02    146.04 o 
  -2   5   1     1120.63     1211.48     73.82 o 
  -1   5   1       29.48       32.64     14.37 o 
   0   5   1      391.14      399.31     52.70 o 
   1   5   1      413.10      382.34     51.93 o 
   2   5   1        0.12        3.82     19.11 o 
   3   5   1     3081.63     3456.07    231.44 o 
   4   5   1       16.36      -15.71     25.37 o 
   5   5   1     2368.46     2606.95    134.78 o 
   6   5   1       67.49       83.20     26.21 o 
   7   5   1     1185.70     1178.93     79.24 o 
   8   5   1       42.60       61.50     23.45 o 
   9   5   1       19.35       40.92     24.62 o 
  -6   6   1      497.52      536.52     60.59 o 
  -5   6   1      238.73      266.40     48.57 o 
  -4   6   1       50.61       21.88     18.44 o 
  -3   6   1       56.82       35.99     15.82 o 
  -2   6   1       41.85       67.81     32.78 o 
  -1   6   1      656.21      665.86     60.03 o 
   0   6   1      269.78      265.54     38.37 o 
   1   6   1      862.59      964.28     71.46 o 
   2   6   1      148.64      161.86     27.10 o 
   3   6   1      577.98      645.77     80.65 o 
   4   6   1      472.94      449.35     63.86 o 
   5   6   1      190.50      145.02     34.29 o 
   6   6   1        1.48       15.75     16.55 o 
 -14   0   2      329.06      509.22     65.21 o 
 -12   0   2      327.47      353.54     50.03 o 
 -10   0   2     1459.92     1382.90    137.95 o 
  -8   0   2       75.87       64.45     28.66 o 
  -6   0   2     2001.83     2412.87     66.98 o 
  -4   0   2     5530.94     6255.88    169.77 o 
   2   0   2      678.13      661.06     19.68 o 
   4   0   2     7086.89     6956.03     92.64 o 
   6   0   2      240.63      208.50     24.93 o 
   8   0   2     1587.20     1471.94    113.54 o 
  10   0   2      213.82      330.75     54.62 o 
  12   0   2      915.61      998.70    120.00 o 
  14   0   2       10.26        7.41     11.75 o 
 -14   1   2       76.21      118.15     32.46 o 
 -13   1   2      324.16      416.54     39.72 o 
 -12   1   2      320.86      360.74     40.38 o 
 -11   1   2      425.31      404.26     44.98 o 
 -10   1   2      235.08      207.21     28.14 o 
  -9   1   2     1120.81      878.25     46.10 o 
  -8   1   2     2332.95     2077.88     95.09 o 
  -7   1   2      787.79      600.16     71.22 o 
  -6   1   2     2916.88     2831.77    148.81 o 
  -5   1   2     1635.74     1389.93     67.58 o 
  -4   1   2     1892.99     1907.89     72.39 o 
  -3   1   2      979.13      737.34     64.95 o 
  -2   1   2    17013.71    17564.32    280.53 o 
  -1   1   2      627.41      611.71     59.84 o 
   0   1   2      967.08     1212.31     53.30 o 
   1   1   2    18244.20    14952.36    196.85 o 
   2   1   2     2884.44     3391.66    102.33 o 
   3   1   2    11205.25     8824.51    290.69 o 
   4   1   2      682.46      629.40     40.74 o 
   5   1   2      294.94      235.79     27.66 o 
   6   1   2    13640.57    14497.61    287.41 o 
   7   1   2     1245.89     1016.90     68.83 o 
   8   1   2      185.98      179.26     35.53 o 
   9   1   2        8.01       20.69     11.90 o 
  10   1   2        5.71      -10.70     13.33 o 
  11   1   2      287.25      268.19     48.00 o 
  12   1   2       58.26       84.65     19.28 o 
  13   1   2      238.25      226.86     35.56 o 
 -13   2   2      103.37       98.45     47.69 o 
 -12   2   2      237.55      324.92     37.09 o 
 -11   2   2       10.29       52.80     22.54 o 
 -10   2   2      133.85      189.25     61.70 o 
  -9   2   2       44.08       80.75     22.70 o 
  -8   2   2     2286.11     1737.98     99.67 o 
  -7   2   2      490.93      448.71     74.35 o 
  -6   2   2     5305.45     4830.87    239.97 o 
  -5   2   2       36.79       -0.61     24.67 o 
  -4   2   2      858.62      988.87     99.12 o 
  -3   2   2      128.00       62.64     27.91 o 
  -2   2   2      132.23      111.75     17.02 o 
  -1   2   2     1039.54     1038.58     50.85 o 
   0   2   2     6602.11     6772.46    216.17 o 
   1   2   2     2515.88     2151.87     76.48 o 
   2   2   2     2209.51     2127.94     77.99 o 
   3   2   2       51.99       47.94     12.31 o 
   4   2   2      877.58      771.53     87.62 o 
   5   2   2     1172.35      918.94     99.45 o 
   6   2   2       14.17       13.89     16.86 o 
   7   2   2       92.53       86.28     38.41 o 
   8   2   2     1553.98     1312.52     65.50 o 
   9   2   2      613.30      516.74     63.38 o 
  10   2   2      147.03      126.97     25.50 o 
  11   2   2      313.92      382.64     49.56 o 
  12   2   2        3.37       18.54     16.14 o 
  13   2   2       54.23       79.88     19.40 o 
 -13   3   2       60.12       99.13     24.87 o 
 -12   3   2        9.03        2.02     19.83 o 
 -11   3   2      330.26      445.32     80.19 o 
  -8   3   2     1725.71     2187.55    182.54 o 
  -7   3   2      865.27      784.48     77.04 o 
  -6   3   2     1770.92     2010.88    175.45 o 
  -5   3   2       10.27       34.27     38.23 o 
  -4   3   2      486.54      697.18     96.65 o 
  -3   3   2      452.06      401.39     66.96 o 
  -2   3   2     2564.96     2957.39    171.47 o 
  -1   3   2      149.79      147.36     25.36 o 
   0   3   2      157.80      247.87     34.81 o 
   1   3   2     2537.82     2856.25    109.90 o 
   2   3   2     2746.25     2852.75    110.67 o 
   3   3   2       45.02       72.14     34.56 o 
   4   3   2       26.79       51.48     35.63 o 
   5   3   2        8.38       -4.23     20.10 o 
   6   3   2      147.73       64.28     31.40 o 
   7   3   2      111.38      105.13     19.04 o 
   8   3   2      201.11      190.89     51.48 o 
   9   3   2       15.82        4.74     22.70 o 
  11   3   2      332.54      302.35     38.88 o 
  12   3   2       22.54       40.30     22.54 o 
 -11   4   2       42.98       72.04     27.49 o 
  -8   4   2     1486.14     1943.41    172.59 o 
  -7   4   2     1520.15     1504.52    148.70 o 
  -6   4   2      248.64      211.44     50.41 o 
  -5   4   2      959.88      925.71     66.79 o 
  -4   4   2      192.86      174.97     35.06 o 
  -3   4   2       19.95       44.51     25.29 o 
  -2   4   2       87.40      111.69     41.04 o 
  -1   4   2      308.95      296.54     59.58 o 
   0   4   2     2609.93     2819.33    176.98 o 
   1   4   2     1251.83     1259.55    121.12 o 
   2   4   2      148.20      231.88     53.75 o 
   3   4   2     2992.26     2560.52    132.14 o 
   4   4   2     4263.22     4488.72    178.47 o 
   5   4   2       76.95        6.38     13.97 o 
   6   4   2     1389.03     1477.00    143.98 o 
   7   4   2      143.77      135.03     47.38 o 
 -10   5   2       67.25       47.38     16.13 o 
  -9   5   2      357.54      433.26     42.36 o 
  -8   5   2      518.63      526.12     51.99 o 
  -7   5   2        6.54        8.12     15.16 o 
  -6   5   2     1231.62     1383.58     94.66 o 
  -5   5   2      197.80      227.85     31.02 o 
  -4   5   2     1574.04     1849.59    111.26 o 
  -3   5   2     1432.96     1537.85    160.20 o 
  -2   5   2     1604.30     1804.05     90.80 o 
  -1   5   2      306.68      273.28     36.14 o 
   0   5   2       39.20       29.92     16.73 o 
   1   5   2       41.81       32.33     29.14 o 
   2   5   2      109.69      150.73     37.22 o 
   3   5   2       19.63       36.42     29.90 o 
   4   5   2     1285.29     1308.24     74.52 o 
   5   5   2       28.70       41.41     16.95 o 
   6   5   2     1301.71     1186.92    118.09 o 
   7   5   2     1560.13     1733.84     97.07 o 
   8   5   2      126.48       66.99     87.60 o 
  -6   6   2       40.82       28.17     17.07 o 
  -5   6   2      265.08      292.51     49.77 o 
  -4   6   2      117.91      105.23     23.19 o 
  -3   6   2       24.38       27.56     21.48 o 
  -2   6   2      237.24      198.55     47.90 o 
  -1   6   2      325.11      304.22     61.85 o 
   0   6   2      955.14      781.68     90.95 o 
   1   6   2       91.78      105.64     35.64 o 
   2   6   2       83.83       81.61     28.81 o 
   3   6   2        2.96      -11.14     22.93 o 
   4   6   2      747.55      697.81     77.98 o 
   5   6   2       24.13        8.19     12.67 o 
   6   6   2        2.16       19.31     17.65 o 
 -13   0   3     1030.35     1040.21    107.41 o 
 -11   0   3       90.15      100.17     29.85 o 
  -9   0   3     7118.86     7686.46    227.13 o 
  -7   0   3       55.24       61.78     21.06 o 
  -5   0   3     2927.86     3455.37    111.99 o 
  -3   0   3    49193.91    49605.69    351.58 o 
   3   0   3     1063.28     1015.01     31.37 o 
   5   0   3     4446.86     4911.02    185.73 o 
   7   0   3     1976.54     2061.34    128.66 o 
   9   0   3      273.98      348.20     40.78 o 
  11   0   3     1383.80     1781.87    121.07 o 
  13   0   3      675.99      734.28     92.02 o 
 -14   1   3       37.04       22.10     26.16 o 
 -13   1   3      311.03      265.59     31.90 o 
 -12   1   3      631.05      578.21     51.45 o 
 -11   1   3      747.16      869.77     62.65 o 
 -10   1   3     1802.57     1444.57     98.49 o 
  -9   1   3     1460.85     1423.20     57.81 o 
  -8   1   3      270.33      228.85     48.63 o 
  -7   1   3       32.60       43.08     19.43 o 
  -6   1   3      922.83      794.26     55.70 o 
  -5   1   3      432.10      577.54     44.91 o 
  -4   1   3      984.16      780.91     47.38 o 
  -3   1   3    29609.29    30827.67    439.31 o 
  -2   1   3    23927.08    18226.28    124.32 o 
  -1   1   3      325.82      425.49     22.36 o 
   0   1   3    11130.61     9399.71    249.26 o 
   1   1   3     1156.66     1339.99     90.82 o 
   2   1   3     2629.37     2213.39    100.71 o 
   3   1   3      175.41      149.83     29.25 o 
   4   1   3      357.11      255.10     29.00 o 
   5   1   3     7929.86     8413.24    168.57 o 
   6   1   3     3316.04     3236.95     93.53 o 
   7   1   3      876.73      825.06     50.27 o 
   8   1   3     2101.49     1800.56    133.86 o 
   9   1   3      268.81      278.60     23.85 o 
  10   1   3      355.56      346.77     36.70 o 
  11   1   3     1130.10     1304.05    103.16 o 
  12   1   3       64.32       46.56     14.13 o 
  13   1   3       33.55       13.43     13.42 o 
 -13   2   3      725.86      737.17     52.01 o 
 -12   2   3       37.43       59.52     19.15 o 
 -11   2   3     2423.18     2918.28    119.70 o 
 -10   2   3      159.53      231.84     45.23 o 
  -9   2   3      249.06      402.61     57.42 o 
  -8   2   3     2116.72     1593.95     95.80 o 
  -7   2   3      173.19      184.49     49.91 o 
  -6   2   3       78.32       63.39     32.25 o 
  -5   2   3     2634.02     2625.92    167.17 o 
  -4   2   3     1072.89     1138.04    107.55 o 
  -3   2   3     3769.40     4232.09    192.55 o 
  -2   2   3     1734.79     1715.46     60.57 o 
  -1   2   3       17.36       56.71     15.80 o 
   0   2   3      673.08      626.28     42.35 o 
   1   2   3      278.20      278.97     28.84 o 
   2   2   3       86.01      120.26     32.36 o 
   3   2   3     3002.79     3197.56    163.09 o 
   4   2   3     1255.66      968.35     97.03 o 
   5   2   3     1169.54     1039.25    107.02 o 
   6   2   3       37.13       13.86     19.28 o 
   7   2   3        5.47       36.77     26.21 o 
   8   2   3       78.08       47.39     13.60 o 
   9   2   3     1693.92     1534.68     99.67 o 
  10   2   3        4.96       -0.19     30.58 o 
  11   2   3      120.48      170.10     27.36 o 
  12   2   3      185.06      163.53     43.40 o 
  13   2   3     1287.44     1461.07    150.32 o 
 -13   3   3       27.69       49.94     20.93 o 
 -12   3   3      766.48      850.30     93.48 o 
 -11   3   3      261.40      207.68     54.57 o 
  -7   3   3      943.94     1053.46     87.56 o 
  -6   3   3       16.79       11.90     21.89 o 
  -5   3   3      280.79      280.43     67.92 o 
  -4   3   3       34.94       15.33     21.28 o 
  -3   3   3     1740.77     1858.26    147.07 o 
  -2   3   3      458.36      387.55     65.10 o 
  -1   3   3      501.47      606.38     47.19 o 
   0   3   3       15.52       18.42     11.24 o 
   1   3   3     8302.81     9304.55    198.31 o 
   2   3   3       50.24       80.33     20.14 o 
   3   3   3     4945.97     5101.34    238.56 o 
   4   3   3      256.70      142.08     40.24 o 
   5   3   3     1256.14     1126.33    123.71 o 
   6   3   3      275.47      199.70     29.46 o 
   7   3   3     1397.73     1521.09     93.26 o 
   8   3   3       36.94       24.31     20.31 o 
   9   3   3       44.29       36.47     16.93 o 
  11   3   3      940.67     1031.46     68.47 o 
  12   3   3      382.59      401.21     49.95 o 
 -11   4   3       23.97       18.34     19.18 o 
  -8   4   3     1947.11     2300.32    185.54 o 
  -7   4   3      159.44      124.08     29.90 o 
  -6   4   3      759.52      467.27     70.23 o 
  -5   4   3     2004.91     2182.83    102.14 o 
  -4   4   3      332.85      210.97     56.55 o 
  -3   4   3      239.69      225.89     57.39 o 
  -2   4   3     1235.03     1172.48    123.28 o 
   0   4   3     1168.19     1053.23    109.90 o 
   1   4   3        1.59        5.13     16.43 o 
   2   4   3       26.93       25.67     29.14 o 
   3   4   3     5079.13     4650.79    140.68 o 
   4   4   3     2309.26     1901.10    116.95 o 
   5   4   3     1318.35     1370.68     79.41 o 
   6   4   3      672.79      738.21    120.08 o 
   7   4   3     1587.35     1635.54    109.54 o 
   8   4   3      473.01      516.85     88.29 o 
   9   4   3       34.70       29.16     28.21 o 
  11   4   3      197.27      194.27     31.81 o 
 -10   5   3      300.87      271.25     35.19 o 
  -9   5   3      320.82      375.53     53.30 o 
  -8   5   3        4.76       16.82     23.77 o 
  -7   5   3       18.94       15.19     32.31 o 
  -6   5   3        7.42       -4.24     14.41 o 
  -5   5   3      187.04      138.19     29.24 o 
  -4   5   3      120.77      128.63     26.85 o 
  -3   5   3     1097.05     1082.13     89.61 o 
  -2   5   3     1979.10     2155.68    100.39 o 
  -1   5   3       15.36       14.43      8.76 o 
   0   5   3       47.34       35.34     38.14 o 
   1   5   3      218.32      206.13     29.24 o 
   2   5   3      110.55       96.22     21.14 o 
   3   5   3      273.96      289.09     43.34 o 
   4   5   3     3250.05     3031.36    134.90 o 
   5   5   3      288.68      192.02     31.64 o 
   6   5   3      374.25      399.90     45.21 o 
   7   5   3     1299.49     1441.96     79.68 o 
   8   5   3        1.79        4.43     17.77 o 
  -7   6   3       33.31       33.05     13.98 o 
  -6   6   3       34.26      -10.14     10.14 o 
  -5   6   3      607.32      185.77    352.23 o 
  -4   6   3        0.86      -10.44     10.44 o 
  -3   6   3        6.40        8.76     23.45 o 
  -2   6   3      387.16      452.03     74.75 o 
  -1   6   3     1351.92     1457.66    125.37 o 
   0   6   3        4.86       14.66     25.30 o 
   1   6   3      111.76      131.14     38.52 o 
   2   6   3      375.35      318.18     50.15 o 
   3   6   3      207.16      223.53     47.56 o 
   4   6   3       76.85       60.06     27.21 o 
   5   6   3       59.42      103.30     30.09 o 
 -12   0   4      615.90      669.67     65.62 o 
 -10   0   4     3065.56     2673.82    279.20 o 
  -8   0   4     3794.00     3309.91    175.06 o 
  -6   0   4    26736.57    27340.13    523.53 o 
  -4   0   4       91.01       92.37      9.60 o 
  -2   0   4       56.52       85.69     17.93 o 
   2   0   4    52925.98    53515.64    412.93 o 
   4   0   4     2026.26     2217.82    106.98 o 
   6   0   4     3635.95     4023.35    171.28 o 
   8   0   4      565.64      707.00     87.59 o 
  10   0   4      916.45     1087.78     75.67 o 
  12   0   4      189.33      141.73     43.83 o 
 -13   1   4      261.70      205.57     28.35 o 
 -12   1   4      318.13      272.26     35.89 o 
 -11   1   4       43.99       45.17     25.82 o 
 -10   1   4     1705.32     1826.45     89.89 o 
  -9   1   4       13.46        7.46     12.61 o 
  -8   1   4      170.16      153.35     38.39 o 
  -7   1   4     1070.61      898.52     61.76 o 
  -6   1   4     1269.01     1463.21     84.90 o 
  -5   1   4    20578.43    16711.30    235.02 o 
  -4   1   4    10530.94    10944.67    175.54 o 
  -3   1   4      358.79      299.51     30.07 o 
  -2   1   4     1770.98     1765.80     59.34 o 
  -1   1   4      841.13      925.72     91.25 o 
   0   1   4     4963.57     5985.81     97.61 o 
   1   1   4     1306.52     1217.87     73.31 o 
   2   1   4     2674.86     2692.15    145.85 o 
   3   1   4     3657.62     3014.92     89.80 o 
   4   1   4       71.36       40.56     15.37 o 
   5   1   4     3485.39     3063.04    105.53 o 
   6   1   4       88.77       50.68     17.17 o 
   7   1   4      971.12      969.68     56.06 o 
   8   1   4        6.53       -6.94     12.29 o 
   9   1   4       10.32       -0.11     11.44 o 
  10   1   4     1077.15     1234.07     69.02 o 
  11   1   4        1.76        4.30     19.27 o 
  12   1   4       47.69       60.85     20.93 o 
  13   1   4      182.68      235.91     67.11 o 
 -13   2   4      126.62       88.98     19.09 o 
 -12   2   4       37.74       89.82     21.15 o 
 -11   2   4     1132.77     1271.50     97.78 o 
 -10   2   4      667.85      567.61     54.07 o 
  -9   2   4       41.38       61.18     22.21 o 
  -8   2   4       54.01       55.82     18.78 o 
  -7   2   4       13.95       26.06     18.27 o 
  -6   2   4       47.57       55.54     33.81 o 
  -5   2   4     1138.48     1160.92    112.68 o 
  -4   2   4    13999.06    15580.31    394.53 o 
  -3   2   4     1276.04     1138.49    107.45 o 
  -2   2   4     6269.81     7417.59    165.30 o 
  -1   2   4      231.59      216.71     23.79 o 
   0   2   4       84.18      237.34     32.34 o 
   1   2   4     1698.69     1546.95     68.98 o 
   2   2   4     1549.66     1819.92    112.18 o 
   3   2   4      697.23      493.19     36.07 o 
   4   2   4    13503.90    13151.20    348.99 o 
   5   2   4      220.15      140.20     40.01 o 
   6   2   4     3353.54     3227.17    203.59 o 
   7   2   4      437.51      387.23     72.49 o 
   8   2   4     1903.06     1682.40     74.30 o 
   9   2   4      473.10      412.92     56.08 o 
  10   2   4        1.59      -16.79     20.22 o 
  11   2   4      383.04      428.92     53.77 o 
  12   2   4     1142.71     1343.52    133.21 o 
  13   2   4      142.07      215.82     35.59 o 
 -13   3   4       68.99       61.14     21.70 o 
 -12   3   4     1177.42     1705.04    130.05 o 
 -11   3   4       18.39       34.43     31.27 o 
  -8   3   4     5481.28     5818.60    296.11 o 
  -7   3   4      215.74       74.39     26.00 o 
  -6   3   4     1151.86     1191.76    135.11 o 
  -5   3   4     2962.17     3083.11    211.83 o 
  -3   3   4       45.93       25.05     26.80 o 
  -2   3   4       52.39       49.02     36.43 o 
  -1   3   4     4651.45     4773.27    261.06 o 
   0   3   4     7717.58     8286.09    180.02 o 
   1   3   4        7.56       20.28     15.47 o 
   2   3   4       83.40       41.31     15.17 o 
   3   3   4     3705.32     3381.80    196.64 o 
   4   3   4        4.18        3.41     18.62 o 
   5   3   4     1102.00      994.52    117.04 o 
   6   3   4      258.77      230.56     38.22 o 
   7   3   4      267.21      215.23     27.50 o 
   8   3   4       39.83       29.85     28.46 o 
   9   3   4        2.24       -1.97     26.88 o 
  10   3   4      291.27      243.51     57.63 o 
  11   3   4      576.09      551.58     48.36 o 
  12   3   4      862.26      886.99     67.72 o 
 -11   4   4      129.64      146.97     37.47 o 
  -7   4   4      353.77      216.60     37.60 o 
  -6   4   4     4695.19     4202.92    224.67 o 
  -5   4   4      723.82      740.74     62.02 o 
  -4   4   4       12.43      -20.97     34.40 o 
  -3   4   4      849.10      956.66     64.93 o 
  -1   4   4       14.21       29.09     18.11 o 
   0   4   4       22.63       51.25     33.03 o 
   1   4   4      767.40      670.13     71.43 o 
   2   4   4     2264.72     2372.15    121.88 o 
   3   4   4      443.76      373.32     40.08 o 
   4   4   4      324.00      353.76     52.99 o 
   5   4   4      402.79      536.83     87.14 o 
   6   4   4       83.35       68.86     21.73 o 
   7   4   4        9.45       25.96     14.27 o 
   9   4   4        4.24        8.72     20.50 o 
  10   4   4       98.83      140.44     38.24 o 
  11   4   4      122.92       93.57     20.10 o 
 -10   5   4       63.69       66.71     17.35 o 
  -8   5   4        9.71       12.89     15.91 o 
  -7   5   4       50.01       36.49     27.26 o 
  -6   5   4       88.17       50.64     16.56 o 
  -5   5   4      345.64      257.87     41.30 o 
  -4   5   4     1593.20     1384.89     79.99 o 
  -3   5   4       75.66       49.80     20.99 o 
  -2   5   4     4339.28     5730.67    483.34 o 
  -1   5   4      273.86      243.03     33.26 o 
   0   5   4      194.68      208.34     29.08 o 
   1   5   4     1213.77     1133.92     71.55 o 
   2   5   4     1234.75     1401.13     77.54 o 
   3   5   4      470.77      398.43     53.63 o 
   4   5   4      259.33      345.02     37.38 o 
   5   5   4       47.97       56.80     16.72 o 
   6   5   4     2252.34     2106.34    101.52 o 
   7   5   4      165.98      212.45     32.39 o 
   8   5   4      138.20       94.79     23.53 o 
  -7   6   4        7.54       -9.53      9.53 o 
  -6   6   4      171.85       71.60     96.24 o 
  -5   6   4       21.78        8.33     15.14 o 
  -4   6   4        9.39        3.98      8.12 o 
  -3   6   4      115.63      100.16     18.51 o 
  -2   6   4       71.39       72.72     16.46 o 
  -1   6   4       25.10       19.04     24.26 o 
   0   6   4      934.23     1059.10    104.03 o 
   1   6   4       66.11       28.19     20.33 o 
   2   6   4      456.95      523.56     63.94 o 
   4   6   4      500.19      473.03     60.76 o 
   5   6   4      288.76      314.55     47.11 o 
 -13   0   5        5.24       24.97     30.99 o 
 -11   0   5     4129.05     3609.24    451.49 o 
  -9   0   5      867.62      858.18     59.68 o 
  -7   0   5      828.95      820.75     81.23 o 
  -5   0   5      418.43      409.24     38.85 o 
  -3   0   5     3196.29     2842.08     95.18 o 
  -1   0   5     1410.01     1734.81     50.65 o 
   1   0   5    44180.45    45123.66    357.12 o 
   3   0   5    23959.64    24729.56    340.77 o 
   5   0   5      266.48      205.52     39.61 o 
   7   0   5        0.97        0.22     16.01 o 
   9   0   5     1873.68     2276.84     87.57 o 
  11   0   5     8134.21    11227.60    230.49 o 
  13   0   5      735.68      803.22     83.60 o 
 -14   1   5      668.72      815.32    108.61 o 
 -13   1   5      989.73     1179.73     70.49 o 
 -12   1   5       61.02       47.17     19.08 o 
 -11   1   5      815.27      729.13     63.07 o 
 -10   1   5      526.37      398.67     53.17 o 
  -9   1   5      754.07      600.51     37.46 o 
  -8   1   5     2768.84     1992.26    139.82 o 
  -7   1   5       57.49       45.55     16.65 o 
  -6   1   5       54.63       59.28     17.12 o 
  -5   1   5       53.68       67.59     17.03 o 
  -4   1   5      771.28      786.34     49.64 o 
  -3   1   5     3628.15     3562.43     61.98 o 
  -2   1   5     8423.84     7896.17    129.32 o 
  -1   1   5      390.24      386.67     43.65 o 
   0   1   5    17260.65    15659.44    301.01 o 
   1   1   5     1932.94     2488.83     70.26 o 
   2   1   5      840.03      722.31     43.92 o 
   3   1   5     5070.17     5292.85    123.41 o 
   4   1   5      456.53      442.81     40.91 o 
   5   1   5    10830.71    10807.43    203.76 o 
   6   1   5      201.71      279.54     31.85 o 
   7   1   5       39.88       72.47     33.39 o 
   8   1   5       11.41      -14.11     19.72 o 
   9   1   5       61.29       50.94     10.01 o 
  10   1   5     2082.82     2108.51     89.85 o 
  11   1   5      583.67      654.61     47.59 o 
  12   1   5        3.54        6.13     12.57 o 
  13   1   5      642.25      325.14    435.23 o 
 -13   2   5      785.51     1129.02     55.19 o 
 -12   2   5      111.89       67.83     27.04 o 
 -11   2   5      773.27     1105.49    142.44 o 
 -10   2   5      950.00      894.92     68.55 o 
  -9   2   5     1594.01     1480.44     83.24 o 
  -8   2   5      283.26      297.35     30.94 o 
  -7   2   5     2023.10     1807.94    148.55 o 
  -6   2   5      553.44      452.23     77.17 o 
  -5   2   5     4327.71     4645.74    226.13 o 
  -4   2   5      436.53      469.77     77.07 o 
  -3   2   5      451.99      434.79     68.44 o 
  -2   2   5     1951.04     2125.39    193.03 o 
  -1   2   5     3773.09     3949.19    100.93 o 
   0   2   5      351.46      360.61     33.43 o 
   1   2   5     2611.29     2644.85    127.88 o 
   2   2   5       12.27        3.51      9.34 o 
   3   2   5      349.52      310.21     36.42 o 
   4   2   5     1324.47     1130.63    107.48 o 
   5   2   5       14.78       42.10     31.27 o 
   6   2   5      398.03      296.53     61.38 o 
   7   2   5     3465.10     3353.95    141.07 o 
   8   2   5     2185.65     1823.38     78.55 o 
   9   2   5       42.64       38.80     19.56 o 
  10   2   5      224.03      257.57     43.49 o 
  11   2   5        1.02       17.84     23.80 o 
  12   2   5        4.97       42.63     18.01 o 
 -13   3   5      258.17      181.75     31.39 o 
 -12   3   5      462.19      340.32     58.02 o 
 -11   3   5      152.99      264.97     62.70 o 
  -9   3   5     2977.17     3104.31    423.92 o 
  -7   3   5      439.08      631.05     67.51 o 
  -6   3   5      390.64      485.47     92.49 o 
  -5   3   5       39.01       36.25     39.48 o 
  -4   3   5        2.59       23.43     34.55 o 
  -3   3   5       12.78        1.14     19.08 o 
  -2   3   5      130.17      126.52     40.20 o 
  -1   3   5      100.95       86.26     18.93 o 
   0   3   5      307.03      235.55     31.90 o 
   1   3   5     6416.90     6461.44    166.27 o 
   2   3   5      111.34      124.41     24.24 o 
   3   3   5     1932.59     2199.89    152.56 o 
   4   3   5      121.42       88.56     38.96 o 
   5   3   5      214.18      143.31     47.24 o 
   6   3   5        6.66        2.27     15.81 o 
   7   3   5     1510.13     1639.83     89.48 o 
   8   3   5      707.02      573.28     65.02 o 
   9   3   5     2734.55     3155.28    150.72 o 
  10   3   5       90.70      108.33     27.27 o 
  11   3   5      910.36      866.16     57.42 o 
  12   3   5        9.04       -4.42      9.35 o 
  -9   4   5      196.99      170.06     47.21 o 
  -8   4   5      154.79      189.01     49.03 o 
  -7   4   5      135.93      108.20     37.60 o 
  -6   4   5      377.02      387.73     49.70 o 
  -5   4   5      136.91      134.29     47.96 o 
  -4   4   5       41.84        6.70     35.33 o 
  -3   4   5      158.40      158.67     33.20 o 
  -2   4   5       50.91       27.93     25.69 o 
  -1   4   5       68.47       91.56     34.34 o 
   0   4   5       42.96       42.87     25.30 o 
   1   4   5      687.18      770.76     64.33 o 
   2   4   5       41.45       50.00     13.91 o 
   3   4   5     2513.64     2489.83    105.92 o 
   4   4   5      160.52      110.53     44.53 o 
   5   4   5     1734.74     1674.42    106.04 o 
   6   4   5       13.39       17.60     16.81 o 
   7   4   5      669.44      619.57     69.55 o 
   8   4   5      839.93      818.39     98.16 o 
   9   4   5     1148.00     1346.85    116.24 o 
  10   4   5      243.97      250.72     41.92 o 
 -10   5   5       10.05       19.83     15.04 o 
  -7   5   5      300.26      379.25     35.85 o 
  -6   5   5      239.50      296.69     39.79 o 
  -5   5   5      701.37      842.98     69.12 o 
  -4   5   5      149.49      132.20     29.73 o 
  -3   5   5     3780.87     3821.88    241.18 o 
  -2   5   5      846.74     1032.38    119.38 o 
  -1   5   5     1741.72     1868.38     91.74 o 
   0   5   5      679.74      568.38     51.31 o 
   1   5   5      739.01      784.88     59.89 o 
   2   5   5       55.61       84.32     37.81 o 
   3   5   5        5.36       -1.02     17.82 o 
   4   5   5      192.91      168.47     27.52 o 
   5   5   5     1853.42     1951.94     82.26 o 
   6   5   5      129.25      110.24     20.00 o 
   7   5   5      440.57      501.21     62.66 o 
   8   5   5      765.19      779.56     50.76 o 
   9   5   5       41.67       27.95     14.20 o 
  -6   6   5        5.59        9.10      9.73 o 
  -5   6   5      615.13      638.73     38.06 o 
  -4   6   5        2.68       28.44     12.14 o 
  -3   6   5       37.68       63.06     13.83 o 
  -2   6   5     2072.35     2023.27     79.35 o 
  -1   6   5      440.70      399.55     43.12 o 
   0   6   5      141.57       98.75     22.09 o 
   1   6   5       26.59       47.25     19.66 o 
   2   6   5      478.35      559.41     53.63 o 
   3   6   5     1049.53      980.13     57.51 o 
   4   6   5      170.24      188.43     39.93 o 
   5   6   5      130.96      135.46     28.47 o 
   6   6   5      219.22      256.10     34.55 o 
 -14   0   6      116.45      161.37     42.02 o 
 -12   0   6       31.70       16.13     19.96 o 
 -10   0   6     1227.82      822.59     68.46 o 
  -6   0   6     2548.42     2356.92    129.01 o 
  -4   0   6    11566.21    11206.85    202.09 o 
  -2   0   6     3896.19     4116.90    127.10 o 
   0   0   6     2135.99     2577.14     81.96 o 
   2   0   6    40511.41    43883.80    430.15 o 
   4   0   6     3565.67     3594.62    150.47 o 
   6   0   6      706.89      747.87     81.72 o 
   8   0   6      356.63      454.93     37.11 o 
  10   0   6     1036.73     1106.16     74.87 o 
  12   0   6        6.08       16.36     27.72 o 
 -14   1   6      426.37      379.16     36.96 o 
 -13   1   6      325.61      252.04     31.51 o 
 -12   1   6     1698.61     2001.10    116.14 o 
 -11   1   6       33.14       15.37     14.34 o 
 -10   1   6       87.70       63.09     18.89 o 
  -9   1   6     2206.64     1791.44     60.52 o 
  -8   1   6       16.44       15.75     14.91 o 
  -7   1   6       19.01       -1.07      7.65 o 
  -6   1   6      585.83      515.12     44.54 o 
  -5   1   6     6558.32     5495.81    137.62 o 
  -4   1   6     9704.27     9818.81    170.90 o 
  -3   1   6     1815.80     1328.58     42.58 o 
  -2   1   6      467.30      567.93     31.31 o 
  -1   1   6     4368.47     4160.34    150.56 o 
   0   1   6     7820.96     9459.88    251.32 o 
   1   1   6     3603.71     3455.99    158.04 o 
   2   1   6     1758.00     1908.45     73.10 o 
   3   1   6     3217.05     3211.06    101.60 o 
   4   1   6     2431.62     2722.35     99.02 o 
   5   1   6      982.13      915.73     52.10 o 
   6   1   6     1519.66     1461.86     82.82 o 
   7   1   6     1582.22     1410.44    119.10 o 
   8   1   6      426.17      457.52     31.45 o 
   9   1   6      126.59      110.33     19.02 o 
  10   1   6      478.46      478.21     42.57 o 
  11   1   6     1058.33     1035.08     58.86 o 
  12   1   6      126.49      115.83     31.15 o 
  13   1   6      163.95      184.16     35.50 o 
 -13   2   6        7.49       32.10     14.40 o 
 -12   2   6      369.82      450.62     74.56 o 
 -11   2   6     1270.53     1949.71    165.56 o 
 -10   2   6       26.66       64.86     24.12 o 
  -9   2   6      426.43      410.08     37.04 o 
  -8   2   6      765.34      844.97     55.27 o 
  -7   2   6      219.08      166.20     48.92 o 
  -6   2   6     3293.39     3045.85    190.79 o 
  -5   2   6       23.24       49.52     29.61 o 
  -4   2   6      143.04      134.51     41.16 o 
  -3   2   6      201.82      200.93     49.15 o 
  -2   2   6     2000.98     2787.59    160.64 o 
  -1   2   6      326.59      284.01     30.57 o 
   0   2   6     1979.50     2636.14     92.50 o 
   1   2   6      838.25      801.48     51.06 o 
   2   2   6      685.65      734.39     69.34 o 
   3   2   6       29.14       49.16     13.82 o 
   4   2   6       43.46       42.94     28.54 o 
   5   2   6      219.79      113.79     39.28 o 
   6   2   6        8.54       31.01     25.27 o 
   7   2   6      481.71      366.47     28.11 o 
   8   2   6     1620.51     1687.74     74.92 o 
   9   2   6      840.17      735.99     78.23 o 
  10   2   6        5.66      -16.54     16.54 o 
  11   2   6      340.21      355.47     46.87 o 
  12   2   6      174.70      185.95     29.00 o 
 -13   3   6       51.80       41.92     16.62 o 
 -12   3   6        1.74        1.49     18.79 o 
 -11   3   6       16.79       21.57     20.41 o 
  -8   3   6     3295.18     3807.32    159.47 o 
  -7   3   6      114.89      223.79     32.96 o 
  -6   3   6     1082.28     1066.57    128.15 o 
  -5   3   6       34.54       26.86     33.59 o 
  -4   3   6      330.38      341.74     78.10 o 
  -3   3   6      284.60      281.96     60.14 o 
  -2   3   6      833.57      857.67    102.26 o 
  -1   3   6        8.32       -9.91     25.76 o 
   0   3   6     5024.75     5301.92    146.63 o 
   1   3   6      373.94      326.85     39.01 o 
   2   3   6     3972.00     4176.74    141.40 o 
   3   3   6      115.25       50.70     19.35 o 
   4   3   6     6235.90     5888.65    279.89 o 
   5   3   6      496.65      452.27     42.27 o 
   6   3   6     1090.64     1114.22     62.02 o 
   7   3   6      351.13      306.65     37.98 o 
   8   3   6      221.94      240.62     46.48 o 
   9   3   6        8.89       12.59     18.73 o 
  10   3   6     1262.25     1341.51     87.16 o 
  11   3   6       76.79       93.11     19.61 o 
 -11   4   6      182.75      162.00     31.95 o 
 -10   4   6       77.95       44.64     22.45 o 
  -8   4   6      254.71      385.80     70.41 o 
  -7   4   6      405.29      308.56     62.53 o 
  -6   4   6     3592.42     3436.48    142.34 o 
  -5   4   6      795.01      605.40     62.75 o 
  -4   4   6      864.90      874.36    117.68 o 
  -3   4   6        2.97       10.82     15.07 o 
  -2   4   6     1614.64     1549.63    117.21 o 
  -1   4   6       11.79       43.12     22.48 o 
   0   4   6     2005.99     2035.66    111.60 o 
   1   4   6       50.24       53.01     12.59 o 
   2   4   6     2610.14     2405.08     87.75 o 
   3   4   6     2490.15     2300.45    123.88 o 
   4   4   6       18.31       25.75     32.02 o 
   5   4   6      388.57      330.67     49.81 o 
   6   4   6     1230.95     1257.41     93.19 o 
   7   4   6      148.58      126.39     29.75 o 
   8   4   6      311.98      271.03     54.09 o 
  10   4   6      305.57      303.49     41.11 o 
 -10   5   6      400.29      442.89     49.99 o 
  -9   5   6      162.88      252.20     52.43 o 
  -7   5   6       71.85       60.73     22.10 o 
  -6   5   6      305.14      257.68     35.84 o 
  -5   5   6      426.55      450.86     50.81 o 
  -4   5   6      524.31      570.15     66.17 o 
  -3   5   6     1324.76     1311.57    142.39 o 
  -2   5   6       54.83       93.02     38.20 o 
  -1   5   6     1268.89     1263.79     94.35 o 
   0   5   6      616.90      680.76     67.29 o 
   1   5   6     1662.37     1668.74    135.39 o 
   2   5   6        4.59       18.71     16.38 o 
   3   5   6       90.65       71.03     32.82 o 
   4   5   6       76.14       66.81     22.55 o 
   5   5   6       90.71      109.72     20.92 o 
   6   5   6      967.71     1025.97     56.22 o 
   7   5   6      289.71      281.35     46.34 o 
   8   5   6       11.57       10.90     17.77 o 
  -7   6   6       18.00       -7.67      7.67 o 
  -6   6   6      378.82      314.10     41.19 o 
  -5   6   6        3.34       -1.00      9.12 o 
  -4   6   6      274.05      337.12     29.14 o 
  -3   6   6      183.63      128.92     19.72 o 
  -2   6   6      184.59      232.01     33.01 o 
  -1   6   6     1569.70     1679.05     70.08 o 
   0   6   6      183.32      174.71     27.49 o 
   1   6   6       48.83        6.45     20.40 o 
   2   6   6     1137.18     1166.78     54.74 o 
   3   6   6       52.48       53.72     15.78 o 
   4   6   6      577.25      499.87     37.60 o 
   5   6   6      206.93      173.81     33.41 o 
 -13   0   7      999.79     1157.85    108.31 o 
 -11   0   7      232.38      236.98     47.15 o 
  -9   0   7       37.64       38.66     15.94 o 
  -7   0   7    17234.20    16700.90    381.43 o 
  -5   0   7     1507.23     1609.96     79.24 o 
  -3   0   7      338.90      457.20     33.98 o 
  -1   0   7      774.58     1007.55     49.33 o 
   1   0   7     5585.57     5680.53    148.63 o 
   3   0   7      940.29     1129.69     82.78 o 
   5   0   7      281.33      327.39     53.50 o 
   7   0   7      149.13       63.56     31.12 o 
   9   0   7     1194.43     1295.27     97.17 o 
  11   0   7     1030.73     1149.21     89.53 o 
  13   0   7      461.32      517.98     53.20 o 
 -14   1   7       43.18       55.10     20.81 o 
 -13   1   7      688.98      621.63     56.89 o 
 -12   1   7      169.33      183.62     30.56 o 
 -11   1   7       50.42       55.89     14.47 o 
 -10   1   7      115.76       87.28     29.81 o 
  -9   1   7     2187.17     2288.13     68.30 o 
  -8   1   7     7304.41     5776.37    173.58 o 
  -7   1   7     1432.35     1301.02    102.52 o 
  -6   1   7       89.99       50.33     15.99 o 
  -5   1   7      656.15      557.72     44.82 o 
  -4   1   7      175.14      206.58     28.07 o 
  -3   1   7     1767.45     1727.91     51.91 o 
  -2   1   7      272.05      331.07     29.30 o 
  -1   1   7     1808.99     1989.89    109.65 o 
   0   1   7      298.86      328.59     44.02 o 
   1   1   7      851.04      957.71     50.41 o 
   2   1   7     6238.14     5710.11    132.32 o 
   3   1   7      165.89      196.39     28.89 o 
   4   1   7     5966.28     5670.74    136.53 o 
   5   1   7      746.57      877.58     63.79 o 
   6   1   7      738.48      572.02     54.35 o 
   7   1   7      129.49      140.58     29.25 o 
   8   1   7       85.13       59.96     12.04 o 
   9   1   7     3094.94     3561.25    128.74 o 
  10   1   7       25.23        6.93     13.91 o 
  11   1   7       10.23       14.65     12.24 o 
  12   1   7      769.78      677.47     69.66 o 
  13   1   7      544.28      511.61     54.24 o 
 -13   2   7      112.89       56.79     15.41 o 
 -12   2   7       30.57       67.17     17.26 o 
 -11   2   7      898.99      959.04     67.33 o 
 -10   2   7       15.65        7.14     17.43 o 
  -9   2   7      612.20      648.03     54.92 o 
  -8   2   7      205.63      251.14     26.12 o 
  -7   2   7      985.68      806.55    101.05 o 
  -6   2   7      575.55      517.45     80.90 o 
  -5   2   7     2637.36     2556.43    175.33 o 
  -4   2   7       77.96       96.30     39.02 o 
  -3   2   7     8978.03    10370.74    330.55 o 
  -2   2   7       31.28       35.13     29.72 o 
  -1   2   7      532.87      612.86     44.86 o 
   0   2   7     1917.07     1832.56     76.90 o 
   1   2   7     6639.08     7997.25    163.45 o 
   2   2   7      834.01      658.30     48.70 o 
   3   2   7     2280.87     2283.15     89.33 o 
   4   2   7     1800.07     1574.68    127.32 o 
   5   2   7      237.43      304.71     60.98 o 
   6   2   7       20.04        8.39     12.04 o 
   7   2   7     3179.26     3267.31    121.39 o 
   8   2   7     1036.51      907.87     58.39 o 
   9   2   7      474.27      532.32     43.92 o 
  10   2   7      387.98      364.38     51.83 o 
  11   2   7     1437.21     1587.57     92.12 o 
  12   2   7       13.09       31.02     24.28 o 
 -12   3   7       11.20        4.32     12.08 o 
 -11   3   7      319.76      388.08     61.88 o 
 -10   3   7       21.24       10.00     15.10 o 
  -9   3   7     1819.58     1982.92    115.85 o 
  -8   3   7      371.04      256.84     35.16 o 
  -7   3   7      693.52      874.18     61.76 o 
  -6   3   7     1539.54     1289.48    146.61 o 
  -5   3   7     2511.26     2830.50    207.20 o 
  -4   3   7     1216.89     1340.54    142.88 o 
  -3   3   7       16.28       22.64     31.10 o 
  -2   3   7      296.69      264.87     60.43 o 
  -1   3   7     3132.25     3324.42    195.28 o 
   0   3   7       54.53       32.31      9.74 o 
   1   3   7     1206.18     1170.19     74.72 o 
   2   3   7     1441.26     1462.44     86.76 o 
   3   3   7       10.72        3.37     11.51 o 
   4   3   7     1276.22     1000.39    117.12 o 
   5   3   7     1110.66      995.10     63.81 o 
   6   3   7      122.85      132.66     20.18 o 
   7   3   7       37.34       12.11     25.55 o 
   8   3   7       12.42       54.75     42.13 o 
   9   3   7       16.53       10.28     27.73 o 
  10   3   7       57.30       40.13     16.27 o 
  11   3   7     1118.16     1096.31    194.62 o 
 -11   4   7      559.53      645.28    116.13 o 
 -10   4   7      145.09      106.64     34.36 o 
  -9   4   7      282.45      217.61     47.76 o 
  -8   4   7       22.43       47.18     22.97 o 
  -7   4   7      916.52      623.76     82.51 o 
  -6   4   7     1732.21     1444.59     47.17 o 
  -5   4   7      689.99      654.51     35.79 o 
  -4   4   7      278.66      266.48     25.97 o 
  -3   4   7     2361.84     2730.79    153.51 o 
  -2   4   7      178.40      101.38     21.85 o 
  -1   4   7       20.00       -1.01     14.59 o 
   0   4   7     1065.83      934.26     55.82 o 
   1   4   7     1240.39     1283.45     64.03 o 
   2   4   7      455.63      427.02     43.56 o 
   3   4   7     1235.23     1111.87     86.88 o 
   4   4   7      337.73      251.35     55.22 o 
   5   4   7       97.32      180.07     36.80 o 
   6   4   7       83.37       76.81     28.28 o 
   7   4   7      166.14      193.49     46.66 o 
  10   4   7      398.19      300.86     36.90 o 
  -9   5   7       87.15       47.63     60.96 o 
  -8   5   7       84.89       45.47     15.79 o 
  -7   5   7        4.67        8.03      9.88 o 
  -6   5   7      348.02      269.72     32.21 o 
  -5   5   7       13.36       33.00     19.95 o 
  -4   5   7      357.70      330.97     36.25 o 
  -3   5   7     1414.32     1378.47    177.00 o 
  -2   5   7     2693.50     2759.12    140.58 o 
  -1   5   7        3.61       31.12     21.55 o 
   0   5   7      765.24      670.55     69.59 o 
   1   5   7      517.77      570.14     62.72 o 
   2   5   7        2.30       20.13     16.68 o 
   3   5   7      168.93      209.14     51.91 o 
   4   5   7        0.15       30.97     13.76 o 
   5   5   7     1889.04     1788.04     78.33 o 
   6   5   7      686.42      573.38     41.98 o 
   7   5   7       20.38       10.65     11.43 o 
   8   5   7       55.09       41.88     15.34 o 
  -6   6   7       51.55       26.49     13.56 o 
  -5   6   7      418.25      362.32     35.69 o 
  -4   6   7      975.74     1067.85     66.02 o 
  -3   6   7       44.90       39.57     15.36 o 
  -2   6   7       26.15       31.54     16.39 o 
  -1   6   7      323.95      352.32     40.37 o 
   0   6   7       79.27       72.39     20.80 o 
   1   6   7      534.08      638.84     74.18 o 
   2   6   7      257.45      269.26     22.19 o 
   3   6   7      793.83      735.78     49.52 o 
   4   6   7      571.94      557.93     38.86 o 
 -14   0   8     1161.69     1138.26     91.24 o 
 -12   0   8     1086.32      944.57    104.05 o 
 -10   0   8      746.11      708.02     55.56 o 
  -8   0   8      936.08      911.37     99.06 o 
  -6   0   8     8086.92     8285.49    253.03 o 
  -4   0   8     8743.37     8558.80    199.26 o 
  -2   0   8    19037.23    21376.02    322.80 o 
   0   0   8    12947.15    14905.79    232.17 o 
   2   0   8    33544.19    36456.83    448.01 o 
   4   0   8      465.80      455.01     62.52 o 
   6   0   8     1497.39     1954.63    143.63 o 
   8   0   8     3481.57     3859.26    157.80 o 
  10   0   8     3551.00     4663.17    331.90 o 
  12   0   8     1679.61     1885.75    131.87 o 
 -14   1   8      287.69      289.82     30.90 o 
 -13   1   8      556.23      572.69     77.28 o 
 -12   1   8      579.50      488.29     57.24 o 
 -11   1   8     1860.65     1769.77     82.38 o 
 -10   1   8      311.14      251.31     28.83 o 
  -9   1   8     1197.73      968.46     42.68 o 
  -8   1   8     1605.64     1611.80     92.30 o 
  -7   1   8      172.55      142.62     29.62 o 
  -6   1   8      605.99      541.42     47.09 o 
  -5   1   8      322.89      333.27     36.26 o 
  -4   1   8     3187.34     3169.42     74.89 o 
  -3   1   8     9063.72     8246.50    120.25 o 
  -2   1   8      151.94      189.99     14.84 o 
  -1   1   8     2988.17     2845.99    138.45 o 
   0   1   8     1173.08     1267.75     86.80 o 
   1   1   8    11896.84    12025.64    265.56 o 
   2   1   8       92.52      130.26     33.72 o 
   3   1   8      490.18      450.54     42.61 o 
   4   1   8     2393.83     2522.04    164.29 o 
   5   1   8       32.68       43.25     22.23 o 
   6   1   8       37.06       26.71     13.42 o 
   7   1   8     1170.59     1163.06     71.20 o 
   8   1   8      740.53      758.59     41.86 o 
   9   1   8     2186.19     2351.79     82.89 o 
  10   1   8      479.59      598.02     41.49 o 
  11   1   8       23.25       27.48     11.33 o 
  12   1   8       34.28      -10.03     10.03 o 
 -13   2   8      166.73       69.72     26.28 o 
 -12   2   8       33.87       66.08     22.24 o 
 -11   2   8       63.43      158.30     40.68 o 
 -10   2   8     3327.04     3150.26    146.08 o 
  -9   2   8      172.56      197.18     31.67 o 
  -8   2   8      331.07      385.78     44.04 o 
  -7   2   8       25.83        2.43     15.53 o 
  -6   2   8      464.94      310.67     62.34 o 
  -5   2   8        0.96      -15.10     20.78 o 
  -4   2   8      164.84      274.87     61.16 o 
  -3   2   8      215.45      314.75     65.66 o 
  -2   2   8    16820.11    19958.33    462.28 o 
  -1   2   8       52.62       81.58     35.94 o 
   0   2   8       53.44       68.41     17.54 o 
   1   2   8      312.21      344.07     36.95 o 
   2   2   8     2054.26     2222.29     91.77 o 
   3   2   8      140.55      129.10     23.97 o 
   4   2   8      106.22      159.22     49.86 o 
   5   2   8     2601.09     2311.10    168.17 o 
   6   2   8     3773.66     3964.19    113.52 o 
   7   2   8      173.48      115.59     22.40 o 
   8   2   8       89.14       63.53     18.13 o 
   9   2   8      101.66      119.75     20.46 o 
  10   2   8       21.86       55.26     21.04 o 
  11   2   8        3.10      -21.71     21.71 o 
  12   2   8      426.79      478.11     59.03 o 
 -13   3   8      214.63      254.21     36.95 o 
 -12   3   8       28.08       47.37     22.85 o 
 -11   3   8      395.67      295.31     54.07 o 
 -10   3   8     1728.80     3279.43    171.87 o 
  -8   3   8     1017.15      903.71     77.42 o 
  -7   3   8      105.40       57.00     21.73 o 
  -6   3   8      834.48      658.15     67.37 o 
  -5   3   8      778.29      757.70    110.25 o 
  -4   3   8       24.38       66.37     38.37 o 
  -3   3   8      196.21      177.38     57.59 o 
  -2   3   8      451.31      575.37     87.71 o 
  -1   3   8      684.00      530.57     83.07 o 
   0   3   8     1876.79     2035.93     93.99 o 
   1   3   8      130.64       98.99     24.15 o 
   2   3   8      310.42      275.50     38.29 o 
   3   3   8      171.76      154.26     33.57 o 
   4   3   8       87.61       42.58     26.50 o 
   5   3   8       83.26       53.62     14.69 o 
   6   3   8     1175.28     1204.42     64.63 o 
   7   3   8       24.61       -8.15     12.66 o 
   8   3   8     1670.12     1914.11    114.86 o 
   9   3   8      203.33      246.45     32.08 o 
  10   3   8      564.60      491.83     47.75 o 
  11   3   8        6.34       -2.23     12.46 o 
 -11   4   8      186.99       80.34    178.63 o 
 -10   4   8       36.76       39.23     18.53 o 
  -6   4   8     2121.08     1682.78     65.73 o 
  -5   4   8      120.85       90.17     51.71 o 
  -4   4   8       71.04      155.13     65.53 o 
  -3   4   8      554.91      349.57     52.16 o 
  -2   4   8      138.27       73.14     23.69 o 
  -1   4   8       25.54       40.75     14.74 o 
   0   4   8      506.59      550.71     49.70 o 
   1   4   8       94.27       80.78     17.17 o 
   2   4   8      533.33      468.34     44.54 o 
   3   4   8      706.52      541.27     61.06 o 
   4   4   8      178.82      123.20     45.04 o 
   5   4   8     1957.13     1726.71    106.09 o 
   6   4   8        4.71       39.66     30.58 o 
   7   4   8     1723.46     1713.87    147.18 o 
   8   4   8     1983.95     2291.89     96.97 o 
   9   4   8       27.11       21.98     13.72 o 
  10   4   8      575.33      576.53     56.97 o 
  -9   5   8       25.00       37.35     23.77 o 
  -8   5   8     1242.90     1784.48    143.45 o 
  -7   5   8       33.47       45.08     27.56 o 
  -6   5   8       13.91       37.45     16.50 o 
  -5   5   8       52.30       78.22     20.93 o 
  -4   5   8     2105.57     2220.37    191.51 o 
  -2   5   8      225.64      204.94     40.19 o 
  -1   5   8     1081.04     1091.85     89.30 o 
   0   5   8     3120.22     3536.55    265.48 o 
   1   5   8      457.78      475.43     93.41 o 
   2   5   8       69.95       35.01     16.28 o 
   3   5   8        0.21      -10.51     13.63 o 
   4   5   8      734.93      758.67     52.98 o 
   5   5   8       61.90       87.25     19.46 o 
   6   5   8       84.26       94.65     18.11 o 
   7   5   8       42.76       57.35     22.75 o 
   8   5   8      929.77      825.19     40.57 o 
  -6   6   8      547.69      554.83     54.63 o 
  -5   6   8      850.60      681.94     48.35 o 
  -4   6   8       67.12       85.46     18.98 o 
  -3   6   8      258.30      188.75     29.14 o 
  -2   6   8      919.38      888.34     62.36 o 
  -1   6   8      281.51      275.30     35.30 o 
   0   6   8      191.11      221.76     32.05 o 
   1   6   8       16.22        2.48     11.81 o 
   2   6   8      516.01      484.14     29.10 o 
   3   6   8        4.43       -3.60     15.25 o 
   4   6   8       53.68       55.36     15.76 o 
   5   6   8      162.09      166.24     25.31 o 
 -13   0   9      388.35      244.08     49.70 o 
 -11   0   9      427.00      447.13     44.11 o 
  -9   0   9       50.10       79.64     25.06 o 
  -7   0   9      784.23      638.74     82.03 o 
  -5   0   9    15580.00    15606.27    272.96 o 
  -3   0   9      117.33      146.82     31.02 o 
  -1   0   9      197.27      152.55     22.55 o 
   1   0   9     9672.41    11542.47    242.21 o 
   3   0   9    14952.54    17254.28    352.41 o 
   5   0   9     9438.59    10783.66    328.03 o 
   7   0   9      165.41      143.32     27.40 o 
   9   0   9     1057.21     1347.94    168.51 o 
  11   0   9       17.56       14.33     16.07 o 
 -14   1   9      147.46      145.39     29.89 o 
 -13   1   9      838.16     1025.73    123.67 o 
 -12   1   9      525.56      650.79     43.97 o 
 -11   1   9      935.83     1048.52     57.92 o 
 -10   1   9        3.18        1.71      9.78 o 
  -9   1   9      227.72      194.96     19.41 o 
  -8   1   9       32.98       52.29     21.09 o 
  -7   1   9      119.39      127.11     35.61 o 
  -6   1   9     2542.70     2171.33     96.28 o 
  -5   1   9     1840.52     1907.35     85.53 o 
  -4   1   9     2926.62     2288.03     68.22 o 
  -3   1   9     1390.44     1631.24     55.61 o 
  -2   1   9     2339.50     2482.38     54.14 o 
  -1   1   9     3554.01     4143.40     98.76 o 
   0   1   9      470.44      440.11     35.70 o 
   1   1   9     5499.64     6475.32    139.02 o 
   2   1   9     2285.57     2091.84     86.69 o 
   3   1   9     1561.26     1945.01    162.93 o 
   4   1   9      987.97      927.42     65.98 o 
   5   1   9      790.77      767.09     64.51 o 
   6   1   9      523.16      490.50     54.47 o 
   7   1   9     1010.83     1107.06     62.02 o 
   8   1   9      165.57      124.79     23.14 o 
   9   1   9      833.53      919.96     60.55 o 
  10   1   9      649.24      538.65     44.59 o 
  11   1   9      124.67      140.42     20.00 o 
  12   1   9      407.89      520.53     69.01 o 
 -13   2   9      497.41      386.90     54.79 o 
 -12   2   9        9.11       81.71     25.35 o 
 -11   2   9     3075.21     3847.77    158.25 o 
 -10   2   9       68.24       45.81     18.09 o 
  -9   2   9      170.26      241.66     30.35 o 
  -8   2   9       12.18        7.91     10.80 o 
  -7   2   9     1019.40      822.51    102.07 o 
  -6   2   9       62.82       76.29     29.19 o 
  -5   2   9      813.75      846.63    104.65 o 
  -4   2   9      327.97      344.80     66.31 o 
  -3   2   9     2113.83     2313.25    166.84 o 
  -2   2   9      571.64      739.01     97.55 o 
  -1   2   9     2463.90     3151.22    185.10 o 
   0   2   9     1355.77     1548.12    118.77 o 
   1   2   9      315.02      323.49     43.93 o 
   2   2   9     1946.54     1856.31    120.55 o 
   3   2   9      415.14      528.79     47.46 o 
   4   2   9      298.84      291.25     59.81 o 
   5   2   9      115.77      105.97     39.72 o 
   6   2   9      124.50      136.51     22.31 o 
   7   2   9     3727.26     3827.10    119.19 o 
   8   2   9       67.77       82.12     22.25 o 
   9   2   9      135.42      157.38     23.79 o 
  10   2   9      465.77      421.63     51.47 o 
  11   2   9      194.71      157.68     48.70 o 
  12   2   9       84.19      140.13     28.12 o 
 -12   3   9        8.19        8.90     28.43 o 
 -11   3   9        1.23       25.01     16.19 o 
 -10   3   9      195.35      372.55     73.87 o 
  -9   3   9      422.52      644.85     68.86 o 
  -8   3   9       14.56      -17.11     17.11 o 
  -7   3   9     1016.25      881.98     62.07 o 
  -6   3   9      171.74      127.00     28.40 o 
  -5   3   9       30.92       34.94     28.37 o 
  -4   3   9      508.79      394.31     83.79 o 
  -3   3   9      283.15      348.75     76.19 o 
  -2   3   9      101.00      199.36     56.17 o 
  -1   3   9      147.43      104.70     36.82 o 
   0   3   9       98.06      112.03     30.77 o 
   1   3   9     4287.63     3874.91    449.34 o 
   2   3   9      577.23      464.82     51.78 o 
   3   3   9     9219.27     9212.86    229.25 o 
   4   3   9      404.40      452.76     43.21 o 
   5   3   9      890.22      841.27     53.50 o 
   6   3   9      617.73      607.97     46.54 o 
   7   3   9       20.72        7.43     13.92 o 
   8   3   9       11.71       26.19     23.47 o 
   9   3   9      497.76      522.94     42.68 o 
  10   3   9        8.35       20.51     15.50 o 
  11   3   9      399.46      367.10     39.25 o 
 -11   4   9       41.60       11.64     17.36 o 
 -10   4   9      266.68      -14.93     14.93 o 
  -7   4   9       61.89     1884.18     61.85 o 
  -6   4   9     2509.34     2896.32    239.67 o 
  -5   4   9     1625.42     1813.61    188.21 o 
  -4   4   9      145.20      179.81     63.03 o 
  -3   4   9     1454.52     1573.97     93.62 o 
  -2   4   9      334.87      343.01     35.56 o 
  -1   4   9     2237.02     2280.43    106.19 o 
   0   4   9      117.81      156.30     29.31 o 
   1   4   9     1160.17     1113.69     71.65 o 
   2   4   9     2030.77     1706.05    136.86 o 
   3   4   9     2610.55     2588.90    188.50 o 
   4   4   9     1283.73     1142.58    119.27 o 
   5   4   9     1706.19     1832.42    107.41 o 
   6   4   9      110.91       55.91     19.70 o 
   7   4   9     1205.46     1203.59     81.12 o 
   8   4   9       16.88       13.15     16.22 o 
   9   4   9       12.66        6.96      9.20 o 
  -9   5   9     1359.69     1681.09    115.50 o 
  -8   5   9      183.91      365.18     65.67 o 
  -7   5   9      251.98      248.59     41.85 o 
  -6   5   9      129.19      103.61     26.56 o 
  -5   5   9      305.57      424.44     71.64 o 
  -4   5   9      120.40      157.51     51.82 o 
  -3   5   9       32.38       11.58     19.21 o 
  -2   5   9       17.77       29.77     17.73 o 
  -1   5   9     1902.58     1784.60    115.26 o 
   0   5   9      816.85      921.50    101.34 o 
   1   5   9       13.94       45.84     21.87 o 
   2   5   9       11.31       25.91     18.13 o 
   3   5   9      432.39      471.98     77.30 o 
   4   5   9       53.03       52.20     15.98 o 
   5   5   9      443.80      422.78     37.02 o 
   6   5   9       64.57       89.87     19.29 o 
   7   5   9      178.84      175.79     22.48 o 
  -6   6   9        0.66        3.13     11.56 o 
  -5   6   9       25.40       17.05      9.99 o 
  -4   6   9      178.97      199.96     27.99 o 
  -3   6   9      344.60      389.05     39.59 o 
  -2   6   9       11.16       47.09     19.79 o 
  -1   6   9        5.71       25.42     12.05 o 
   0   6   9      613.22      567.47     67.95 o 
   1   6   9      118.65      124.45     22.98 o 
   2   6   9        1.23       11.00      6.98 o 
   3   6   9      584.01      648.70     42.81 o 
   4   6   9        1.75        2.56      9.47 o 
 -12   0  10      278.97      237.07     35.27 o 
 -10   0  10     2329.71     2361.63    107.58 o 
  -8   0  10     4504.30     4211.59    220.71 o 
  -6   0  10     3559.67     3585.84    178.87 o 
  -4   0  10     7633.89     7715.82    194.32 o 
  -2   0  10      101.42      126.23     32.58 o 
   0   0  10     3841.12     4410.90    146.27 o 
   2   0  10       31.26       23.43     18.69 o 
   4   0  10     1253.73     1544.79    120.33 o 
   6   0  10      641.03      721.24     96.17 o 
   8   0  10     1358.76     1509.55    114.19 o 
  10   0  10      497.88      687.45     78.63 o 
  12   0  10       47.26       51.11     22.77 o 
 -14   1  10      246.50      223.78     35.07 o 
 -13   1  10      353.89      360.17     55.21 o 
 -12   1  10        2.83       -5.05     11.74 o 
 -11   1  10      138.75      103.89     17.62 o 
 -10   1  10      294.80      373.14     36.29 o 
  -9   1  10      239.10      216.16     20.20 o 
  -8   1  10     2714.90     2636.50     74.79 o 
  -7   1  10      319.10      320.77     57.10 o 
  -6   1  10      762.46      764.57     59.72 o 
  -5   1  10       39.93       26.60     11.72 o 
  -4   1  10      435.69      424.66     31.21 o 
  -3   1  10      331.86      256.59     21.89 o 
  -2   1  10     1466.90     1795.12     72.50 o 
  -1   1  10     2241.64     2009.72     73.79 o 
   0   1  10     9965.18    12219.61    193.61 o 
   1   1  10     6570.19     6338.86    258.89 o 
   2   1  10     2742.27     3362.57    159.18 o 
   3   1  10      539.70      547.43     49.92 o 
   4   1  10      170.20      241.33     37.03 o 
   5   1  10       32.07        9.26     16.37 o 
   6   1  10     2379.11     2807.52     97.43 o 
   7   1  10      211.64      140.64     21.88 o 
   8   1  10     2749.83     3175.89    134.66 o 
   9   1  10      104.26      115.28     22.03 o 
  10   1  10       10.97       20.99     23.61 o 
  11   1  10       51.50       60.56     24.03 o 
  12   1  10      287.86      271.81     44.70 o 
 -12   2  10      921.76      776.80     76.34 o 
 -11   2  10      142.24      179.38     36.99 o 
 -10   2  10      231.12      266.14     35.76 o 
  -9   2  10      184.34      111.84     19.28 o 
  -8   2  10      242.68      233.66     32.73 o 
  -7   2  10      158.77      123.85     16.54 o 
  -6   2  10     1269.15     1178.63    124.12 o 
  -5   2  10     1274.27     1383.16    136.05 o 
  -4   2  10      861.19      893.79    109.44 o 
  -3   2  10       31.35       85.44     42.15 o 
  -2   2  10     2783.30     3279.36    197.39 o 
  -1   2  10     2319.98     2549.96    163.98 o 
   0   2  10       39.93      133.97     41.09 o 
   1   2  10      778.13      856.89     88.70 o 
   2   2  10     2743.31     3208.18    162.95 o 
   3   2  10       28.09       17.34     18.69 o 
   4   2  10       43.56       88.26     32.99 o 
   5   2  10      892.85      773.38     50.03 o 
   6   2  10     2140.08     2163.51     88.27 o 
   7   2  10      712.28      569.13     56.33 o 
   8   2  10      243.81      260.07     38.72 o 
   9   2  10      162.55      161.70     29.40 o 
  10   2  10     1656.15     1924.36    103.34 o 
  11   2  10       21.90       30.36     24.27 o 
 -12   3  10      173.45       80.78     84.34 o 
 -10   3  10      169.51      142.63     37.57 o 
  -9   3  10      365.99      233.05     31.85 o 
  -8   3  10     2715.87     3340.71    154.45 o 
  -7   3  10        3.50      -17.47     17.47 o 
  -6   3  10     6883.67     7244.12    178.60 o 
  -5   3  10      284.08      321.78     38.84 o 
  -4   3  10     2246.03     2710.95    211.23 o 
  -3   3  10      550.60      568.61     96.37 o 
  -2   3  10       50.46       11.53     20.63 o 
  -1   3  10      998.65     1080.22    127.52 o 
   0   3  10      179.39      180.04     49.79 o 
   1   3  10       41.47       32.73     26.19 o 
   2   3  10      134.60      176.02     34.31 o 
   3   3  10       56.99       71.26     18.38 o 
   4   3  10      188.00      170.15     32.55 o 
   5   3  10     1464.15     1322.42     67.67 o 
   6   3  10      256.44      239.24     34.42 o 
   7   3  10        0.39       -3.52     17.80 o 
   8   3  10      444.25      444.11     54.04 o 
   9   3  10      681.40      668.02     57.81 o 
  10   3  10      207.65      200.83     42.61 o 
 -11   4  10       16.20      -22.71     22.71 o 
 -10   4  10      174.14      195.90     51.30 o 
  -8   4  10     1233.76     1354.87     93.04 o 
  -7   4  10      758.81     1887.25     63.18 o 
  -6   4  10     2045.98     2583.35    259.14 o 
  -5   4  10      202.93      197.92     47.70 o 
  -4   4  10     3912.15     4939.24    600.42 o 
  -3   4  10      571.74      554.51     46.02 o 
  -2   4  10      636.56      742.18     52.15 o 
  -1   4  10      611.69      544.53     53.00 o 
   0   4  10      222.30      194.83     31.74 o 
   1   4  10       17.45        3.84     11.68 o 
   2   4  10      265.32      223.68     40.87 o 
   3   4  10      610.85      529.88     81.46 o 
   4   4  10      481.19      439.42     69.23 o 
   5   4  10       35.21       58.21     20.67 o 
   6   4  10      404.22      437.41     77.86 o 
   7   4  10      293.75      212.34     33.76 o 
   8   4  10      880.65      819.62     51.54 o 
   9   4  10        7.60        8.51     11.09 o 
  -9   5  10      385.88      487.05     58.95 o 
  -8   5  10      288.07      350.46     63.17 o 
  -7   5  10      412.13      325.35    104.47 o 
  -6   5  10       97.34      132.05     27.89 o 
  -5   5  10      575.06      728.50    118.96 o 
  -3   5  10       97.68      163.95     57.95 o 
  -2   5  10       34.39       47.28     25.07 o 
  -1   5  10        0.52        4.07     19.03 o 
   0   5  10     2145.15     2363.05    397.10 o 
   1   5  10      324.04      327.51     49.76 o 
   2   5  10       74.35      159.45     50.26 o 
   3   5  10      142.89      119.76     29.93 o 
   4   5  10      232.02      245.94     29.46 o 
   5   5  10       18.90        8.14     10.09 o 
   6   5  10      222.73      256.76     30.48 o 
   7   5  10       40.95       65.98     22.44 o 
  -6   6  10      460.73      414.60     45.20 o 
  -5   6  10       17.83        9.08     15.83 o 
  -4   6  10       16.10       54.15     16.86 o 
  -3   6  10       37.10       15.52     32.61 o 
  -2   6  10      586.14      671.63     51.32 o 
  -1   6  10     1054.93      999.29     62.98 o 
   0   6  10        3.48       -1.01     11.82 o 
   1   6  10       58.47       94.24     22.70 o 
   2   6  10     1212.04     1194.02     40.99 o 
   3   6  10       23.83       47.18      9.38 o 
   4   6  10       12.66       23.69     11.36 o 
 -13   0  11     2707.47     2595.32    148.84 o 
 -11   0  11      154.11      206.49     30.95 o 
  -9   0  11      644.89      613.48     46.38 o 
  -7   0  11     3886.30     4547.62    224.11 o 
  -5   0  11      885.89     1000.04     92.55 o 
  -3   0  11     5925.04     6744.87    229.44 o 
  -1   0  11    11974.91    14661.88    250.70 o 
   1   0  11       49.70       83.79     24.94 o 
   3   0  11     1439.06     1817.99    128.96 o 
   5   0  11      920.38     1098.10    114.73 o 
   7   0  11     5813.10     6957.97    189.54 o 
   9   0  11      155.70      128.24     50.50 o 
  11   0  11     1731.45     1634.00     89.16 o 
 -13   1  11      227.58      175.58     40.37 o 
 -12   1  11      877.80      683.73     59.65 o 
 -11   1  11      184.98      122.60     17.87 o 
 -10   1  11       36.17       54.27     14.12 o 
  -9   1  11      814.57      812.34     47.83 o 
  -8   1  11      146.94       80.98     15.22 o 
  -7   1  11      613.43      536.09     75.82 o 
  -6   1  11      201.51      192.78     41.10 o 
  -5   1  11      596.29      570.91     49.83 o 
  -4   1  11     2494.98     2162.30     80.89 o 
  -3   1  11       65.50       50.18     12.31 o 
  -2   1  11     1637.24     1402.93    118.01 o 
  -1   1  11     5132.40     6002.88    326.93 o 
   0   1  11       14.21       38.43     28.20 o 
   1   1  11      897.39     1044.91     62.33 o 
   2   1  11     1220.96     1209.98     70.78 o 
   3   1  11      489.15      510.55     49.35 o 
   4   1  11      441.20      503.58     52.32 o 
   5   1  11     1097.35     1157.96     84.06 o 
   6   1  11     1780.75     1719.37     69.85 o 
   7   1  11     1907.90     2322.40     94.68 o 
   8   1  11      136.54      148.89     24.80 o 
   9   1  11      215.17      237.11     31.67 o 
  10   1  11       62.07       59.24     19.30 o 
  11   1  11      686.34      708.33    107.83 o 
 -13   2  11        3.17       -3.31     13.97 o 
 -12   2  11       43.62       24.82     76.36 o 
 -11   2  11     1013.97      925.87     72.34 o 
 -10   2  11      226.07      255.27     65.34 o 
  -9   2  11      468.75      339.91     35.41 o 
  -8   2  11      615.65      628.94     59.63 o 
  -7   2  11      651.26      737.56     43.61 o 
  -6   2  11        2.86        7.84     17.84 o 
  -5   2  11      198.84      268.78     65.79 o 
  -4   2  11       31.78       25.64     27.26 o 
  -3   2  11     3972.42     4254.75    235.81 o 
  -2   2  11       76.36       59.75     35.32 o 
  -1   2  11        2.42       -1.52     23.65 o 
   0   2  11      137.57       91.03     39.24 o 
   1   2  11     1628.88     1634.74    128.81 o 
   2   2  11       75.95       80.32     27.89 o 
   3   2  11     1074.44     1280.50     79.15 o 
   4   2  11     1764.18     1509.65    141.08 o 
   5   2  11      615.20      637.78     46.45 o 
   6   2  11       10.13        6.66     12.39 o 
   7   2  11      253.52      207.50     29.76 o 
   8   2  11       87.62       78.04     20.64 o 
   9   2  11     1219.39     1269.01     76.12 o 
  10   2  11      102.09      151.64     35.74 o 
  11   2  11      142.26       81.56     25.78 o 
 -12   3  11      568.29      598.43     48.49 o 
 -10   3  11       11.25       49.88     39.46 o 
  -9   3  11      548.45      581.00     74.29 o 
  -8   3  11      768.71      928.36     83.67 o 
  -7   3  11      469.07      460.70     57.59 o 
  -6   3  11      367.73      437.06     40.28 o 
  -5   3  11       44.59      104.42     22.01 o 
  -4   3  11     1361.76     1357.15    111.57 o 
  -3   3  11      172.74      138.15     51.74 o 
  -2   3  11      127.74      181.91     59.28 o 
  -1   3  11      112.27       70.77     34.23 o 
   0   3  11      518.08      468.75     82.76 o 
   1   3  11      917.47      922.45    110.83 o 
   2   3  11     1214.60     1001.19     80.10 o 
   3   3  11      159.44      101.01     27.81 o 
   4   3  11        2.72       10.40     88.36 o 
   5   3  11     6014.94     6111.03    259.10 o 
   6   3  11      734.24      619.94     55.32 o 
   7   3  11      310.16      319.14     58.45 o 
   8   3  11        9.47       -1.23     15.53 o 
   9   3  11      149.49      194.53     31.07 o 
  10   3  11      378.16      243.48     39.79 o 
  -8   4  11       24.36      -36.85     36.85 o 
  -7   4  11       27.99       48.38     23.87 o 
  -6   4  11      541.61      413.93     55.62 o 
  -5   4  11      235.68      122.81     36.29 o 
  -4   4  11       20.42        8.82     15.79 o 
  -3   4  11      878.10      981.40     69.59 o 
  -2   4  11       68.67       82.88     38.98 o 
  -1   4  11      196.66      143.19     28.27 o 
   0   4  11        3.33       -4.49     15.77 o 
   1   4  11       65.83      116.86     30.92 o 
   2   4  11       98.51      118.69     33.91 o 
   3   4  11        8.75       51.17     45.61 o 
   4   4  11     3527.12     3274.06    189.11 o 
   5   4  11     2577.06     2496.15    202.39 o 
   6   4  11       21.85        7.98     15.47 o 
   7   4  11     2691.93     2670.32    165.44 o 
   8   4  11        8.49        4.45     10.54 o 
   9   4  11      139.39      133.66     30.88 o 
  -9   5  11     1470.54     1921.08    109.53 o 
  -8   5  11        6.78       18.02     19.62 o 
  -7   5  11      119.41      133.31     39.27 o 
  -6   5  11      150.12       93.62     21.83 o 
  -5   5  11      520.84      506.35     73.44 o 
  -4   5  11      460.81      490.66     91.62 o 
  -3   5  11        9.90       13.24     28.72 o 
  -2   5  11       17.40        3.35     21.51 o 
  -1   5  11     2862.20     3377.44    158.96 o 
   0   5  11        1.88        2.60     20.92 o 
   1   5  11       72.84       75.90     27.43 o 
   2   5  11       53.73       51.74     20.03 o 
   3   5  11      726.62      825.64     68.09 o 
   4   5  11       29.86       23.28     15.44 o 
   5   5  11      464.28      478.86     35.72 o 
   6   5  11        1.10       11.29      9.73 o 
   7   5  11       95.31       85.59     23.44 o 
  -5   6  11       18.51        7.07     15.67 o 
  -4   6  11       57.22       43.77     13.00 o 
  -3   6  11      372.60      332.77     34.52 o 
  -2   6  11      266.09      356.17     37.29 o 
  -1   6  11       37.16       37.16     14.35 o 
   0   6  11      645.59      703.78     55.55 o 
   1   6  11      705.33      701.52     44.28 o 
   2   6  11       12.42       -7.67      7.81 o 
   3   6  11      632.35      674.40     36.77 o 
 -12   0  12       25.00       27.03     13.52 o 
 -10   0  12       10.35        5.62     15.26 o 
  -8   0  12        0.13       -8.84     11.60 o 
  -6   0  12     2748.71     3034.42    176.11 o 
  -4   0  12     6477.93     7671.10    144.17 o 
  -2   0  12     8527.82     9176.46    271.03 o 
   0   0  12     1058.81     1360.61     92.35 o 
   2   0  12    10298.33    12053.24    319.18 o 
   4   0  12     8865.08    10150.05    335.23 o 
   6   0  12     6175.33     7165.63    209.14 o 
   8   0  12        3.58       19.79     18.20 o 
  10   0  12      420.29      584.98    135.27 o 
 -13   1  12      222.94      157.84    157.65 o 
 -12   1  12       86.75      125.26     21.91 o 
 -11   1  12       58.89       80.51     24.25 o 
 -10   1  12      834.28      823.97     54.91 o 
  -9   1  12      112.98      142.40     22.81 o 
  -8   1  12     1531.02     1698.76     57.47 o 
  -7   1  12     4256.25     3565.85    198.51 o 
  -6   1  12      316.69      257.84     38.35 o 
  -5   1  12     1631.76     1413.31    122.48 o 
  -4   1  12       14.27       15.42      9.82 o 
  -3   1  12      302.83      316.14     25.29 o 
  -2   1  12     2333.25     2560.12    160.71 o 
  -1   1  12       32.82       31.44     10.67 o 
   0   1  12      831.82      860.56     57.64 o 
   1   1  12       17.56       24.12     10.64 o 
   2   1  12     1574.15     1957.68     92.65 o 
   3   1  12     3859.59     3752.80    136.08 o 
   4   1  12      441.25      469.29     73.42 o 
   5   1  12       73.70       60.59     13.25 o 
   6   1  12       45.83       45.26     11.96 o 
   7   1  12      680.16      628.47     58.15 o 
   8   1  12       24.19       26.25     16.44 o 
   9   1  12      104.67       74.69     15.16 o 
  10   1  12        4.60       12.73     13.38 o 
  11   1  12       51.51       35.67     15.12 o 
 -13   2  12       59.86      158.54     36.13 o 
 -12   2  12      913.15     1243.31     80.46 o 
 -11   2  12       53.57        9.35     20.36 o 
 -10   2  12      255.07      258.21     46.57 o 
  -9   2  12      293.76      432.41     42.41 o 
  -8   2  12     3425.94     3544.45    184.30 o 
  -7   2  12      345.60      272.86     34.89 o 
  -6   2  12       20.73       14.67     10.93 o 
  -5   2  12     1423.50     1460.17    145.35 o 
  -4   2  12      138.52      141.20     45.90 o 
  -3   2  12       17.61       47.19     30.23 o 
  -2   2  12     2455.34     2678.91    186.84 o 
  -1   2  12      285.16      345.90     67.17 o 
   0   2  12     4729.49     5794.57    184.69 o 
   1   2  12      482.35      440.00     47.58 o 
   2   2  12      347.50      412.96     46.86 o 
   3   2  12      209.25      208.50     34.82 o 
   4   2  12      222.99      205.05     24.55 o 
   5   2  12      319.74      253.44     29.80 o 
   6   2  12      198.66      235.27     35.54 o 
   7   2  12       31.36       11.56     12.66 o 
   8   2  12       41.54       75.34     23.24 o 
   9   2  12      162.47      187.98     30.45 o 
  10   2  12      551.56      305.28    137.42 o 
  11   2  12      392.94      335.83     47.00 o 
 -12   3  12       46.72       50.40     15.14 o 
  -9   3  12      151.43      211.17     57.55 o 
  -8   3  12      472.03      373.15     78.91 o 
  -7   3  12     1723.75     1695.84    112.19 o 
  -6   3  12     2882.82     2829.11    115.98 o 
  -5   3  12      427.72      284.37     35.84 o 
  -4   3  12     1044.60     1277.91     70.94 o 
  -3   3  12      196.64      167.96     32.44 o 
  -2   3  12       39.22       50.29     34.17 o 
  -1   3  12       71.58       44.74     26.15 o 
   0   3  12     5892.29     6787.92    319.18 o 
   1   3  12     2013.23     1827.40     88.79 o 
   2   3  12     4897.36     5100.32    207.21 o 
   3   3  12      204.05      110.25     30.24 o 
   4   3  12     3977.43     3869.76    126.63 o 
   5   3  12     1185.20      991.98     67.67 o 
   6   3  12      243.71      235.74     45.35 o 
   7   3  12      110.12       92.66     26.26 o 
   8   3  12      113.46      113.25     25.51 o 
   9   3  12       48.15       60.93     25.93 o 
  10   3  12      514.14      426.53     46.18 o 
 -11   4  12      229.34      241.29     27.47 o 
 -10   4  12      106.93      191.09     48.61 o 
  -8   4  12      196.28     1658.61    806.30 o 
  -7   4  12        0.84        4.35     15.13 o 
  -6   4  12      236.24      259.17     43.36 o 
  -5   4  12     1037.82     1134.55    157.43 o 
  -4   4  12     1359.02     1339.82    100.11 o 
  -3   4  12       30.23       73.69     19.68 o 
  -2   4  12     3030.18     3620.97    203.79 o 
  -1   4  12      699.84      596.69     71.20 o 
   0   4  12      130.87      138.73     34.19 o 
   1   4  12     2007.38     1729.43    211.60 o 
   2   4  12      575.19      697.56     95.11 o 
   3   4  12       61.86       90.44     54.58 o 
   4   4  12      888.47      848.88    101.48 o 
   5   4  12      165.73      128.60     45.78 o 
   6   4  12      130.74       98.20     40.90 o 
   7   4  12       83.44       79.64     23.40 o 
   8   4  12      113.78       90.20     17.56 o 
  -9   5  12       63.08      121.09     26.36 o 
  -8   5  12       10.99       28.35     21.21 o 
  -7   5  12      161.84      127.82     37.68 o 
  -6   5  12      945.52     1160.33    136.84 o 
  -5   5  12        5.42       16.80     17.47 o 
  -4   5  12      202.07      191.34     56.71 o 
  -3   5  12        9.10       57.79     42.19 o 
  -2   5  12      520.17      480.61     59.26 o 
  -1   5  12     1056.59     1196.04    108.32 o 
   0   5  12       71.89       70.05     21.32 o 
   1   5  12      714.09      749.47    146.28 o 
   2   5  12       24.83       22.45     18.23 o 
   3   5  12       61.96       86.67     18.51 o 
   4   5  12       65.25       79.59     23.56 o 
   5   5  12      331.38      314.35     36.01 o 
   6   5  12       12.02        3.06     16.98 o 
  -5   6  12      325.83      387.58     65.26 o 
  -4   6  12      503.45      527.81     38.48 o 
  -3   6  12       16.28       -2.32      8.81 o 
  -2   6  12       17.58        0.93     10.54 o 
  -1   6  12       14.81        8.20      6.73 o 
   0   6  12      589.58      523.92     72.65 o 
   1   6  12       93.58       64.82     31.98 o 
   2   6  12      952.99     1002.23     67.45 o 
 -13   0  13        4.77       48.41     24.68 o 
 -11   0  13     2158.00     2394.90    102.07 o 
  -9   0  13      901.86      849.32     65.91 o 
  -7   0  13     1653.08     1766.72    146.00 o 
  -5   0  13     5899.44     6674.32    247.53 o 
  -3   0  13    19819.13    21855.16    363.37 o 
  -1   0  13     2404.89     2663.81    156.17 o 
   1   0  13      107.68      101.74     30.59 o 
   3   0  13      353.86      320.26     59.71 o 
   5   0  13     1513.25     1746.44     89.49 o 
   7   0  13     1968.90     2655.57    149.41 o 
   9   0  13      329.25      317.40     51.42 o 
  11   0  13     1519.50     1253.04     54.72 o 
 -13   1  13        3.62       27.04     10.31 o 
 -12   1  13      179.38      172.54     21.47 o 
 -11   1  13      320.89      435.05     45.17 o 
 -10   1  13       94.71       75.54     18.36 o 
  -9   1  13      963.74     1050.10     57.35 o 
  -8   1  13      417.40      363.49     32.86 o 
  -7   1  13      262.50      225.26     28.14 o 
  -6   1  13      308.98      252.01     51.88 o 
  -5   1  13      422.12      403.02     44.02 o 
  -4   1  13      219.71      178.75     27.91 o 
  -3   1  13      611.06      727.85     46.49 o 
  -2   1  13     2987.10     2882.43    126.71 o 
  -1   1  13     4551.30     4847.66    222.21 o 
   0   1  13     1965.92     1991.50    118.20 o 
   1   1  13      288.68      295.46     37.97 o 
   2   1  13      431.58      419.77     45.68 o 
   3   1  13        6.51       23.89     33.01 o 
   4   1  13      564.51      485.69     53.95 o 
   5   1  13     3838.14     4346.42     96.96 o 
   6   1  13       39.34       54.27     13.81 o 
   7   1  13      993.62     1226.52     86.41 o 
   8   1  13      570.52      593.52     49.62 o 
   9   1  13      113.36      106.62     20.70 o 
  10   1  13       21.80       22.37     12.83 o 
  11   1  13       18.47       13.39     12.11 o 
 -12   2  13        6.47       -0.53     20.45 o 
 -11   2  13       18.86       31.81     21.30 o 
 -10   2  13      152.12       86.51     31.53 o 
  -9   2  13      218.96      205.26     34.54 o 
  -8   2  13      207.35      176.22     30.05 o 
  -7   2  13       15.96       25.53     12.21 o 
  -6   2  13       30.74       39.92     10.10 o 
  -5   2  13      436.85      377.08     74.33 o 
  -4   2  13       58.31       28.68     28.02 o 
  -3   2  13      797.61      840.41    108.86 o 
  -2   2  13      820.88      752.59    105.43 o 
  -1   2  13       84.20      100.83     35.49 o 
   0   2  13      391.83      517.92     86.13 o 
   1   2  13     3057.95     3578.55    136.96 o 
   2   2  13       33.00       25.26     20.67 o 
   3   2  13     3095.28     3494.79    140.06 o 
   4   2  13      688.01      619.63     45.02 o 
   5   2  13      977.88     1028.25     60.15 o 
   6   2  13      220.78      212.42     33.55 o 
   7   2  13      908.73      959.25     70.25 o 
   8   2  13      564.56      534.19     52.15 o 
   9   2  13     1998.23     2331.92     96.50 o 
  10   2  13        2.23      -10.93     10.93 o 
 -11   3  13       25.98     2110.75     55.97 o 
 -10   3  13      397.99      527.32     86.69 o 
  -9   3  13     1364.79     2115.12    263.04 o 
  -8   3  13      436.60      744.24     79.95 o 
  -7   3  13     1685.17     2249.79    138.80 o 
  -6   3  13      201.64      124.93     29.12 o 
  -5   3  13     2467.44     2584.56    141.92 o 
  -4   3  13      747.50      779.81     56.30 o 
  -3   3  13      476.28      540.42     45.98 o 
  -2   3  13      334.36      282.23     50.77 o 
  -1   3  13       16.39        6.74     12.18 o 
   0   3  13        3.36       -6.34     11.25 o 
   1   3  13     1638.65     1564.60     83.29 o 
   2   3  13      109.40       97.24     18.06 o 
   3   3  13     3853.89     3610.99    147.23 o 
   4   3  13        7.65       -5.88     14.17 o 
   5   3  13       56.91       52.82     20.14 o 
   6   3  13        7.70        6.08     14.27 o 
   7   3  13       82.75       76.84     22.74 o 
   8   3  13      238.48      267.08     36.93 o 
   9   3  13      312.41      270.42     31.63 o 
 -10   4  13      385.63      558.39     71.16 o 
  -8   4  13      538.35      703.33     66.91 o 
  -7   4  13     1157.08     1831.76    112.36 o 
  -6   4  13      128.39      121.30     33.28 o 
  -5   4  13      273.59      425.50     56.61 o 
  -4   4  13      529.45      614.46     70.16 o 
  -3   4  13     2785.77     2958.47    121.92 o 
  -2   4  13      641.65      598.84     57.29 o 
  -1   4  13      426.46      375.14     56.45 o 
   0   4  13     2095.23     2038.53    126.72 o 
   1   4  13      201.85      168.36     36.41 o 
   2   4  13       62.61       30.00     23.58 o 
   3   4  13        3.54       25.78     27.05 o 
   4   4  13       25.86        9.46     23.79 o 
   5   4  13      153.89      203.99     39.64 o 
   6   4  13      183.23      159.11     31.07 o 
   7   4  13        0.57       -2.40     13.55 o 
   8   4  13      307.38      195.24     70.72 o 
  -8   5  13      234.57      380.33     53.06 o 
  -7   5  13        2.36       12.85     21.93 o 
  -6   5  13      133.63      253.60     35.14 o 
  -5   5  13       19.47       13.80     21.44 o 
  -4   5  13      207.20      280.83     68.42 o 
  -3   5  13       42.25       -1.58     30.87 o 
  -2   5  13      277.33      284.85     42.25 o 
  -1   5  13     2143.88     2400.79     98.72 o 
   0   5  13       79.19       99.00     26.48 o 
   1   5  13       17.29       72.24     35.54 o 
   2   5  13        6.85       -3.37     31.46 o 
   3   5  13      724.12      876.84     93.20 o 
   4   5  13        6.98        8.00     15.50 o 
   5   5  13     1426.17     1472.01    132.13 o 
   6   5  13       64.86       63.58     12.15 o 
  -4   6  13       95.39      113.54     26.65 o 
  -3   6  13      431.80      458.77     35.50 o 
  -2   6  13      400.31      330.86     44.16 o 
  -1   6  13      117.80      107.54     25.82 o 
   0   6  13        5.79       -0.75     11.89 o 
   1   6  13       56.75       40.46     12.39 o 
 -12   0  14     1435.47     1586.37     90.65 o 
 -10   0  14       18.03       44.99     17.75 o 
  -8   0  14      160.54      204.87     27.66 o 
  -6   0  14     4266.58     5256.14    244.53 o 
  -4   0  14       34.25      126.16     21.70 o 
  -2   0  14     1087.50     1249.97    113.71 o 
   0   0  14      439.07      503.66     62.26 o 
   2   0  14     2026.73     2528.56    160.50 o 
   4   0  14       59.49       84.28     37.03 o 
   6   0  14      675.42      800.22     81.37 o 
   8   0  14       84.73       69.15     40.88 o 
  10   0  14     1867.83     1893.08     94.98 o 
 -13   1  14        2.53       19.29     11.28 o 
 -12   1  14       91.84       50.37     14.14 o 
 -11   1  14      525.93      558.24     43.51 o 
 -10   1  14     2320.84     2571.12     86.37 o 
  -9   1  14      230.60      230.52     30.50 o 
  -8   1  14        3.68       -3.52     12.38 o 
  -7   1  14       40.30       22.74     13.17 o 
  -6   1  14     1179.63     1250.49    112.81 o 
  -5   1  14      556.69      487.74     50.54 o 
  -4   1  14      377.93      376.87     33.78 o 
  -3   1  14      366.70      339.10     45.23 o 
  -2   1  14     2043.18     2200.96    169.94 o 
  -1   1  14      592.08      594.89     80.65 o 
   0   1  14      554.99      761.95     96.97 o 
   1   1  14       31.75       11.67     11.09 o 
   2   1  14     1458.88     1770.47     98.19 o 
   3   1  14       29.04       34.28     20.23 o 
   4   1  14     1339.97     1346.37     62.44 o 
   5   1  14     2322.22     2227.71     71.49 o 
   6   1  14       84.97      119.14     25.42 o 
   7   1  14      681.00      657.30     51.95 o 
   8   1  14     1819.95     2102.95     88.30 o 
   9   1  14       49.06       67.59     37.70 o 
  10   1  14        3.50        3.38     10.23 o 
 -12   2  14      510.62      536.41     71.67 o 
 -11   2  14      243.18      250.75     60.06 o 
 -10   2  14       73.83      124.74     32.60 o 
  -9   2  14        1.95       44.97     22.01 o 
  -8   2  14     3866.16     4556.95    135.19 o 
  -7   2  14        3.96        8.53     15.72 o 
  -6   2  14      232.79      216.98     28.66 o 
  -5   2  14      100.52       94.71     18.50 o 
  -4   2  14     3942.69     3789.05    236.25 o 
  -3   2  14       49.21      -23.17     30.01 o 
  -2   2  14      990.77     1090.15    123.42 o 
  -1   2  14       66.28       23.10     23.81 o 
   0   2  14     4274.25     4684.17    247.81 o 
   1   2  14      378.73      340.67     44.11 o 
   2   2  14       54.21       15.70     12.35 o 
   3   2  14      819.64      613.40     46.94 o 
   4   2  14      825.85      877.51     53.98 o 
   5   2  14      420.24      382.25     44.05 o 
   6   2  14        9.15       25.22     16.72 o 
   7   2  14       14.36       10.02     16.09 o 
   8   2  14      800.36     1000.23     66.78 o 
   9   2  14       19.62       30.75     14.80 o 
  10   2  14      172.05       32.78     84.99 o 
 -11   3  14      387.72     1900.71    742.84 o 
  -9   3  14      252.72      386.12     78.27 o 
  -8   3  14      340.48      387.04     80.15 o 
  -7   3  14       68.05       43.12     22.94 o 
  -6   3  14     1155.71     1196.36    166.96 o 
  -5   3  14       19.63       44.58     15.71 o 
  -4   3  14       47.74       48.98     33.65 o 
  -3   3  14      143.19      193.64     27.97 o 
  -2   3  14      366.84      340.04     41.64 o 
  -1   3  14     1299.50     1212.33     76.83 o 
   0   3  14      151.45       90.47     24.60 o 
   1   3  14       12.80        4.67     20.61 o 
   2   3  14        7.63       10.44     11.18 o 
   3   3  14       85.51       34.28     19.05 o 
   4   3  14     2949.44     2887.32    111.16 o 
   5   3  14       14.16       12.29     14.04 o 
   6   3  14      153.54       96.46     27.74 o 
   7   3  14      335.69      275.44     39.01 o 
   8   3  14      209.13      219.80     31.42 o 
   9   3  14       12.70       11.94      6.74 o 
 -10   4  14      661.96     1218.84     93.78 o 
  -9   4  14     1024.75     1405.30    125.63 o 
  -8   4  14      155.58      130.33     28.63 o 
  -7   4  14       81.62       85.64     28.83 o 
  -6   4  14      159.41      153.40     35.56 o 
  -5   4  14      285.93      288.10     53.22 o 
  -4   4  14     1400.91     1810.32    123.76 o 
  -3   4  14       12.06       28.58     16.54 o 
  -2   4  14      174.08      146.20     28.58 o 
  -1   4  14       11.20        4.10     15.28 o 
   0   4  14        5.37        3.59     32.70 o 
   1   4  14     1303.39     1207.17     97.09 o 
   2   4  14     2531.51     2790.78    211.84 o 
   3   4  14      424.64      397.07     85.83 o 
   4   4  14       76.58      130.68     32.14 o 
   5   4  14      524.75      442.06     52.91 o 
   6   4  14      807.25      894.17     68.00 o 
   7   4  14      119.21      123.05     22.04 o 
   8   4  14       34.26       34.10     12.94 o 
  -8   5  14      116.17      139.16     28.58 o 
  -7   5  14       82.88      114.52     32.08 o 
  -6   5  14     1851.56     2182.65    152.11 o 
  -5   5  14       39.45       18.05     18.04 o 
  -4   5  14      244.44      249.75     59.80 o 
  -3   5  14       92.63       94.93     31.73 o 
  -2   5  14     1077.66     1413.05     87.39 o 
  -1   5  14       14.89       15.14     12.91 o 
   0   5  14      265.30      271.21     33.92 o 
   1   5  14      599.36      732.46     66.57 o 
   2   5  14     2139.63     2636.40    186.22 o 
   3   5  14       87.51       75.05     22.01 o 
   4   5  14        9.06      -11.86     13.86 o 
   5   5  14       45.52       58.41     15.67 o 
  -3   6  14      287.12      315.13     37.88 o 
  -2   6  14       48.44       58.96     19.05 o 
  -1   6  14       33.68       61.12     18.84 o 
   0   6  14      553.41      544.99     33.97 o 
 -13   0  15       10.02       -9.35     10.47 o 
 -11   0  15      157.63      210.10     39.27 o 
  -9   0  15      176.43      223.21     39.97 o 
  -7   0  15      446.37      635.27     48.24 o 
  -5   0  15       30.27       66.80     26.82 o 
  -3   0  15     7450.83     7758.28    302.31 o 
  -1   0  15      261.09      277.42     57.57 o 
   1   0  15     4534.39     5206.29    224.15 o 
   3   0  15      380.88      504.04     78.30 o 
   5   0  15     4103.25     4650.89    149.45 o 
   7   0  15     1365.55     1762.46    119.53 o 
   9   0  15      129.26      155.39     31.62 o 
 -13   1  15       48.98       61.59     20.19 o 
 -12   1  15       34.37       33.31     15.55 o 
 -11   1  15      745.67      789.02     51.52 o 
 -10   1  15      713.43      795.65     49.07 o 
  -9   1  15       11.78       27.63     17.04 o 
  -8   1  15      187.72      157.90     27.29 o 
  -7   1  15      592.58      636.94     47.15 o 
  -6   1  15      170.80      149.94     21.46 o 
  -5   1  15     1744.50     1897.50    161.23 o 
  -4   1  15     4833.60     4911.15    312.40 o 
  -3   1  15      134.34      199.04     29.13 o 
  -2   1  15      150.26      132.91     27.46 o 
  -1   1  15     1900.92     1839.06    147.47 o 
   0   1  15       10.31       47.22     30.18 o 
   1   1  15      597.01      589.65    108.32 o 
   2   1  15     3761.99     3665.16    199.42 o 
   3   1  15     3448.57     3816.10    113.11 o 
   4   1  15     3277.94     3146.78     88.36 o 
   5   1  15      191.54      173.73     25.12 o 
   6   1  15       96.93       81.71     20.46 o 
   7   1  15     1267.67     1507.60     75.58 o 
   8   1  15      112.99      118.25     21.70 o 
   9   1  15      138.98      191.71     37.22 o 
  10   1  15      248.06      204.07     23.14 o 
 -11   2  15      379.07      421.27     52.62 o 
 -10   2  15        0.72       -1.79     16.81 o 
  -9   2  15     1844.83     2066.48    115.13 o 
  -8   2  15       24.96       50.13     30.41 o 
  -7   2  15      635.43      642.17     50.33 o 
  -6   2  15      535.16      487.73     42.64 o 
  -5   2  15       13.02        4.40     10.54 o 
  -4   2  15        3.09        8.28     12.70 o 
  -3   2  15      852.39      812.80    112.28 o 
  -2   2  15      999.23      954.81     75.45 o 
  -1   2  15     3050.94     3203.48    209.17 o 
   0   2  15      175.71      214.64     59.68 o 
   1   2  15      841.17      837.36     74.34 o 
   2   2  15      354.49      380.42     40.49 o 
   3   2  15      804.54      927.41     56.52 o 
   4   2  15      251.81      206.96     30.75 o 
   5   2  15       96.66      109.97     23.16 o 
   6   2  15     1781.91     1639.37     77.11 o 
   7   2  15        6.04       21.03     14.76 o 
   8   2  15       43.51       23.17     12.79 o 
   9   2  15      754.60      647.84     81.67 o 
  10   2  15       54.80       45.32     18.26 o 
 -11   3  15       36.70     1651.19     45.88 o 
  -9   3  15       23.01       21.37     20.72 o 
  -8   3  15      757.12      913.99     89.38 o 
  -7   3  15      381.34      413.83     59.98 o 
  -6   3  15      286.62      423.13     67.60 o 
  -5   3  15     4211.32     4752.11    249.38 o 
  -4   3  15      105.32      161.58     39.19 o 
  -3   3  15      881.63     1043.11     64.82 o 
  -2   3  15      962.67      785.44     62.30 o 
  -1   3  15     1709.13     1636.44     88.29 o 
   0   3  15       51.13       40.56     15.14 o 
   1   3  15       16.75       43.85     22.39 o 
   2   3  15      458.41      444.00     53.58 o 
   3   3  15     1924.72     1708.17    148.12 o 
   4   3  15      233.54      171.20     36.96 o 
   5   3  15      256.89      280.15     45.30 o 
   6   3  15       13.48       38.79     20.70 o 
   7   3  15     2286.91     2154.73    107.05 o 
   8   3  15        8.38       -2.80     10.67 o 
   9   3  15        8.17        9.17      8.24 o 
 -10   4  15        1.16       20.17     17.22 o 
  -8   4  15      196.51      350.82     45.57 o 
  -7   4  15      158.32      164.91     34.72 o 
  -6   4  15      387.31      482.10     56.77 o 
  -5   4  15       11.14       48.37     24.49 o 
  -4   4  15       67.04       76.68     29.58 o 
  -3   4  15     1983.39     2198.93    139.47 o 
  -2   4  15      551.12      508.62     56.67 o 
  -1   4  15     1529.12     1638.39    110.92 o 
   0   4  15      184.08      160.11     34.62 o 
   1   4  15     2758.07     2630.17    139.79 o 
   2   4  15        0.88       -5.75     20.58 o 
   3   4  15       13.38        8.84     19.48 o 
   4   4  15      315.52      296.58     47.75 o 
   5   4  15     1752.17     1754.28     98.83 o 
   6   4  15       77.58       61.68     16.01 o 
   7   4  15      361.34      356.91     32.34 o 
  -7   5  15      518.65      717.13     70.65 o 
  -6   5  15       80.17       26.66     73.90 o 
  -5   5  15        8.67       -0.60     11.14 o 
  -4   5  15      265.64      345.59     41.68 o 
  -3   5  15       81.91       92.25     21.83 o 
  -2   5  15       71.19      100.06     23.11 o 
  -1   5  15        3.65       22.28     12.90 o 
   0   5  15        2.15       45.13     20.45 o 
   1   5  15      635.96      839.13     66.62 o 
   2   5  15      154.98      166.15     25.59 o 
   3   5  15      111.78       87.85     21.21 o 
   4   5  15      278.04      221.48     28.56 o 
   5   5  15      271.08      371.23     32.93 o 
 -12   0  16     3678.43     3950.17    334.16 o 
 -10   0  16        7.42       39.41     22.05 o 
  -8   0  16     2390.51     2894.76    145.04 o 
  -6   0  16      135.26      163.02     25.44 o 
  -4   0  16     9139.46     9630.29    362.71 o 
  -2   0  16     4463.85     4715.57    245.19 o 
   0   0  16       15.53       39.89     28.73 o 
   2   0  16       25.56       11.99     33.69 o 
   4   0  16     4261.86     4196.85    161.43 o 
   6   0  16       62.01       80.90     44.97 o 
   8   0  16      810.90      938.58    116.44 o 
  10   0  16      507.01      378.36     53.55 o 
 -13   1  16     1177.41     1006.12     70.78 o 
 -12   1  16      106.16      121.96     20.10 o 
 -11   1  16      267.52      228.95     27.37 o 
 -10   1  16      466.99      461.32     33.61 o 
  -9   1  16      363.95      374.36     31.76 o 
  -8   1  16      530.93      636.16     46.21 o 
  -7   1  16     1222.72     1049.67    106.91 o 
  -6   1  16     2320.73     2423.49     90.32 o 
  -5   1  16     2481.99     2204.01    252.40 o 
  -4   1  16        2.36       12.88     31.59 o 
  -3   1  16     2670.45     2343.05    114.43 o 
  -2   1  16     1711.40     1967.60    171.48 o 
  -1   1  16     1822.85     1519.63    123.86 o 
   0   1  16      361.93      421.50     76.66 o 
   1   1  16     1717.10     1755.57    248.60 o 
   2   1  16      212.92      257.91     33.26 o 
   3   1  16       62.66       40.39     19.89 o 
   4   1  16       68.73       80.55     16.78 o 
   5   1  16      224.07      218.67     33.76 o 
   6   1  16      710.30      769.13     61.98 o 
   7   1  16      450.30      438.26     40.60 o 
   8   1  16      935.18     1081.06     93.94 o 
   9   1  16       25.80       21.52     11.69 o 
  10   1  16       86.48       71.23     15.99 o 
 -12   2  16       27.41       20.21     18.34 o 
 -11   2  16       11.34       18.81     21.86 o 
 -10   2  16      316.28      377.78     42.46 o 
  -9   2  16        4.27       -0.18     16.10 o 
  -8   2  16      881.61      967.38     65.04 o 
  -7   2  16      696.30      798.52     65.18 o 
  -6   2  16       28.70       46.09     18.30 o 
  -5   2  16     2368.25     2142.89    153.88 o 
  -4   2  16       16.27       30.64     15.47 o 
  -3   2  16      216.85      187.44     24.31 o 
  -2   2  16      122.69      128.44     29.59 o 
  -1   2  16      266.69      144.33     35.27 o 
   0   2  16     2959.90     2895.16    112.61 o 
   1   2  16       24.12       10.06     19.27 o 
   2   2  16     1867.21     2025.22    119.82 o 
   3   2  16      274.82      214.86     37.63 o 
   4   2  16       25.44        8.17     13.18 o 
   5   2  16      788.03      674.86     56.20 o 
   6   2  16      471.79      535.96     49.96 o 
   7   2  16        3.26       11.95     12.08 o 
   8   2  16      124.44      161.90     25.67 o 
   9   2  16        9.07        2.30      7.39 o 
 -11   3  16        1.49       13.38     22.07 o 
  -9   3  16        2.72       17.75     34.07 o 
  -8   3  16      138.81      249.85     42.84 o 
  -7   3  16      830.45     1181.79     97.98 o 
  -6   3  16     5134.90     5918.73    286.26 o 
  -5   3  16      522.69      459.12     89.42 o 
  -4   3  16     1458.95     1618.02    111.04 o 
  -3   3  16       46.87       50.33     17.40 o 
  -2   3  16     1798.19     1510.37    382.76 o 
  -1   3  16      784.49      534.88     60.53 o 
   0   3  16      204.50      147.67     30.43 o 
   1   3  16      381.91      323.83     83.02 o 
   2   3  16      701.78      666.27    114.80 o 
   3   3  16      146.63      116.35     23.34 o 
   4   3  16      341.89      337.50     40.15 o 
   5   3  16      130.59       86.66     25.25 o 
   6   3  16       71.58       57.19     15.30 o 
   7   3  16      999.35      916.24     53.13 o 
   8   3  16      479.39      368.12     27.35 o 
 -10   4  16      179.63      211.54     37.13 o 
  -9   4  16      126.26      163.97     32.72 o 
  -8   4  16      716.57     1134.04     74.32 o 
  -7   4  16       30.19        4.17     18.39 o 
  -6   4  16       37.46       62.85     23.17 o 
  -5   4  16      633.60      613.68     65.50 o 
  -4   4  16     2055.11     2178.63    121.80 o 
  -3   4  16      326.10      320.60     50.36 o 
  -2   4  16      829.92      824.28     74.67 o 
  -1   4  16      306.29      273.22     64.01 o 
   0   4  16     1131.09     1247.70     94.57 o 
   1   4  16        3.57       20.51     30.22 o 
   2   4  16        0.33      -15.92     22.35 o 
   3   4  16      101.17       56.32     35.76 o 
   4   4  16      352.67      398.67     49.52 o 
   5   4  16      314.64      218.15     33.39 o 
   6   4  16       79.30      151.53     23.28 o 
   7   4  16       40.20       20.85      7.87 o 
  -7   5  16      106.33      217.16     35.15 o 
  -6   5  16      570.41      750.36     74.06 o 
  -5   5  16      308.68      233.16     24.39 o 
  -4   5  16      450.42      520.58     51.31 o 
  -3   5  16      364.22      395.02     42.03 o 
  -2   5  16      133.72      117.32     24.78 o 
  -1   5  16      235.45      265.06     36.88 o 
   0   5  16      484.82      736.04     58.79 o 
   1   5  16        6.04        2.66     11.08 o 
   2   5  16      377.31      474.68     43.48 o 
   3   5  16      130.55      165.10     20.36 o 
   4   5  16      819.75      674.53     46.15 o 
 -13   0  17     1051.26      717.77     55.57 o 
 -11   0  17      121.10       83.19     24.42 o 
  -9   0  17      967.93     1322.65    148.39 o 
  -7   0  17     1651.02     2087.46    105.43 o 
  -5   0  17     1753.49     1917.44    159.14 o 
  -3   0  17      139.97      197.74     57.47 o 
  -1   0  17       61.97      106.19     45.09 o 
   1   0  17      643.96      964.78     81.34 o 
   3   0  17      528.11      611.82     53.41 o 
   5   0  17     3596.46     3714.58    165.16 o 
   7   0  17      154.30      187.42     56.82 o 
   9   0  17     1308.33     1510.90     80.18 o 
 -12   1  17      252.68      235.41     31.38 o 
 -11   1  17      601.88      674.20     52.97 o 
 -10   1  17      840.33      826.47     49.10 o 
  -9   1  17      347.11      468.29     35.36 o 
  -8   1  17     1150.33     1253.92     66.11 o 
  -7   1  17      509.22      595.01     68.26 o 
  -6   1  17      792.65      732.08     56.43 o 
  -5   1  17      456.27      444.46     35.98 o 
  -4   1  17      406.13      391.38     52.69 o 
  -3   1  17      778.67      784.40     55.83 o 
  -2   1  17     1510.87     1391.65     99.74 o 
  -1   1  17     1600.75     1773.29     88.61 o 
   0   1  17      312.30      262.96     42.15 o 
   1   1  17       27.53       31.05     24.39 o 
   2   1  17      466.21      344.68     34.22 o 
   3   1  17      418.79      385.71     42.98 o 
   4   1  17      161.72      141.26     22.75 o 
   5   1  17      145.42      201.62     34.97 o 
   6   1  17       24.89       38.44     12.71 o 
   7   1  17      995.61     1006.86     57.77 o 
   8   1  17      530.54      528.84     56.44 o 
   9   1  17      117.37      128.99     20.67 o 
 -12   2  17       44.57       56.19     22.85 o 
 -10   2  17       29.17       15.05     29.00 o 
  -9   2  17     1560.80     1809.40    117.57 o 
  -8   2  17      254.78      283.23     46.65 o 
  -7   2  17     1879.27     2296.50    110.73 o 
  -6   2  17      231.51      211.95     33.45 o 
  -5   2  17       47.63       41.40     12.80 o 
  -4   2  17     1782.93     1401.20     68.73 o 
  -3   2  17      832.67      888.47     63.99 o 
  -2   2  17      189.48      188.95     68.38 o 
  -1   2  17     2886.09     2861.87    117.92 o 
   0   2  17      532.27      503.57     48.36 o 
   1   2  17     3227.77     3012.76    148.89 o 
   2   2  17      620.60      631.23     55.77 o 
   3   2  17     1509.66     1707.84    152.88 o 
   4   2  17       89.70       79.42     19.85 o 
   5   2  17     1536.70     1616.67     72.70 o 
   6   2  17      129.54      124.05     25.26 o 
   7   2  17      474.82      567.38     46.31 o 
   8   2  17      159.91       84.77     23.53 o 
   9   2  17      387.45      230.77     24.60 o 
 -10   3  17      443.30      597.98     77.30 o 
  -9   3  17      210.42      210.93     54.50 o 
  -8   3  17       51.95       37.67     59.12 o 
  -7   3  17      380.55      548.31     64.98 o 
  -6   3  17        3.60       -7.69     17.84 o 
  -5   3  17       27.66       45.60     17.78 o 
  -4   3  17      506.90      415.67     78.96 o 
  -3   3  17      893.17      848.12     61.83 o 
  -2   3  17      115.57       91.62     34.22 o 
  -1   3  17        4.53      -13.34     21.45 o 
   0   3  17      276.01      206.61     40.73 o 
   1   3  17      505.76      488.21     72.67 o 
   2   3  17      358.18      256.43     37.37 o 
   3   3  17     2518.48     2414.95    101.65 o 
   4   3  17      102.09       94.22     22.40 o 
   5   3  17      113.44       69.52     17.97 o 
   6   3  17      251.90      247.04     29.66 o 
   7   3  17      918.99      974.41     49.05 o 
   8   3  17      200.60      182.02     31.61 o 
  -9   4  17      840.31     1185.94     99.48 o 
  -8   4  17      398.82      481.56     45.04 o 
  -7   4  17       75.68       84.12     25.25 o 
  -6   4  17        0.14        1.45     13.95 o 
  -5   4  17       14.23       45.64     21.29 o 
  -4   4  17        6.03       14.30     16.43 o 
  -3   4  17        7.92       23.55     16.84 o 
  -2   4  17       91.74       78.70     18.47 o 
  -1   4  17      107.50       90.49     23.05 o 
   0   4  17      949.68      891.93     76.85 o 
   1   4  17       47.90       18.15     23.51 o 
   2   4  17      163.19      144.54     32.00 o 
   3   4  17      152.21      235.71     39.61 o 
   4   4  17       74.08       65.71     22.26 o 
   5   4  17      744.51      748.38     45.52 o 
   6   4  17      171.13      168.63     21.65 o 
  -6   5  17       18.98       74.82     21.95 o 
  -5   5  17      991.23     1191.75     67.67 o 
  -4   5  17       15.11       64.24     17.26 o 
  -3   5  17      193.92      339.59     38.33 o 
  -2   5  17      206.66      251.56     32.92 o 
  -1   5  17     1601.45     1979.41    122.67 o 
   0   5  17       65.93      121.32     33.51 o 
   1   5  17     1409.00     1536.77     63.80 o 
   2   5  17        0.42        0.59      8.56 o 
   3   5  17      130.21      139.03     16.05 o 
 -12   0  18       43.22       32.42     20.35 o 
 -10   0  18        3.64      -10.32     18.38 o 
  -8   0  18      602.92      990.30    141.97 o 
  -6   0  18      592.49      595.51     62.48 o 
  -4   0  18     3387.37     3544.88    234.62 o 
  -2   0  18        4.98      -12.14     29.80 o 
   0   0  18     1806.79     1888.68    114.32 o 
   2   0  18      103.77      113.51     23.75 o 
   4   0  18     7343.66     8142.54    235.33 o 
   6   0  18      953.85     1095.56    128.45 o 
   8   0  18     1254.86     1549.93    125.05 o 
 -12   1  18      616.67      493.81     55.29 o 
 -11   1  18      534.74      401.98     35.89 o 
 -10   1  18       12.87       -6.47     18.05 o 
  -9   1  18       21.30       18.10     16.03 o 
  -8   1  18       98.30      131.43     32.19 o 
  -7   1  18     1046.99     1070.96     75.90 o 
  -6   1  18      866.40      879.54     66.19 o 
  -5   1  18     1222.39     1031.25     70.63 o 
  -4   1  18     1041.50     1084.38     59.80 o 
  -3   1  18       38.11       20.95     10.70 o 
  -2   1  18      806.93      673.92     55.98 o 
  -1   1  18      752.04      634.60     55.07 o 
   0   1  18      388.97      445.40     47.21 o 
   1   1  18      157.35      175.03     48.95 o 
   2   1  18     1736.15     1916.17     96.92 o 
   3   1  18       25.59       31.11     16.81 o 
   4   1  18      280.99      221.41     33.99 o 
   5   1  18      691.10      764.90     63.30 o 
   6   1  18        7.36       15.22     14.00 o 
   7   1  18       79.93       87.09     18.79 o 
   8   1  18      724.51      754.24     61.63 o 
   9   1  18        3.40       16.35     15.06 o 
 -12   2  18      151.64      632.84    258.89 o 
 -11   2  18      117.90      100.94     29.53 o 
 -10   2  18     3305.47     3729.83    719.31 o 
  -9   2  18      430.25      454.02     49.70 o 
  -8   2  18     1464.25     1994.71    103.75 o 
  -7   2  18      102.55      152.38     30.26 o 
  -6   2  18      846.69      950.32     80.74 o 
  -5   2  18      147.51      108.60     22.58 o 
  -4   2  18       49.56       80.44     23.39 o 
  -3   2  18     1662.92     1472.97    122.66 o 
  -2   2  18     1492.69     1274.33     96.67 o 
  -1   2  18      301.93      179.60     37.90 o 
   0   2  18      446.06      446.11    101.48 o 
   1   2  18     1015.31     1062.09    130.13 o 
   2   2  18      744.99      785.07    104.46 o 
   3   2  18       89.80       41.86     25.01 o 
   4   2  18       93.01       49.44     14.96 o 
   5   2  18      356.69      274.51     29.36 o 
   6   2  18      743.07      788.04     54.76 o 
   7   2  18       50.87       60.54     15.01 o 
   8   2  18      163.12      169.21     40.34 o 
 -10   3  18       15.98       41.87     20.54 o 
  -8   3  18       23.23       -2.89     24.97 o 
  -7   3  18       33.27       45.66     33.94 o 
  -6   3  18     1602.53     1665.50     83.67 o 
  -5   3  18       44.72       24.72     14.44 o 
  -4   3  18      156.18      138.05     31.17 o 
  -3   3  18      512.97      494.51     59.08 o 
  -2   3  18     1468.46     1575.80     79.38 o 
  -1   3  18       80.75       30.59     18.80 o 
   0   3  18      494.27      381.29     70.86 o 
   1   3  18       14.44        2.88     15.42 o 
   2   3  18     1297.42     1277.62     71.87 o 
   3   3  18      272.97      276.23     34.05 o 
   4   3  18      140.73      178.40     26.62 o 
   5   3  18        4.55        3.85      9.25 o 
   6   3  18     2350.69     2466.57     82.32 o 
   7   3  18       45.36        7.39     23.74 o 
  -8   4  18      173.50      159.90     30.21 o 
  -7   4  18      186.95      196.40     32.55 o 
  -6   4  18      483.29      823.86     63.67 o 
  -5   4  18        6.21       34.20     18.07 o 
  -4   4  18     1064.76     1175.77     81.71 o 
  -3   4  18      759.68      815.79     70.20 o 
  -2   4  18       98.70       95.19     25.73 o 
  -1   4  18       85.48       84.73     16.94 o 
   0   4  18     2766.51     2289.26    157.09 o 
   1   4  18      463.91      410.48     68.34 o 
   2   4  18      557.87      626.49     61.65 o 
   3   4  18      585.20      667.91     58.36 o 
   4   4  18     1102.43     1115.58     68.56 o 
   5   4  18      278.68      212.93     65.27 o 
  -5   5  18      255.67       64.53    115.18 o 
  -4   5  18     1759.12     1944.53    115.62 o 
  -3   5  18      173.18      191.10     25.09 o 
  -2   5  18      623.22      703.09     68.92 o 
  -1   5  18       64.74       68.68     25.02 o 
   0   5  18       47.05       81.30     17.78 o 
   1   5  18       13.63       43.42     26.11 o 
   2   5  18      256.93      178.42     21.65 o 
 -11   0  19        1.82        2.20     13.03 o 
  -9   0  19     1730.16     1957.20    119.10 o 
  -7   0  19       90.32      137.84     35.35 o 
  -5   0  19     6054.43     7020.34    221.22 o 
  -3   0  19     1618.80     1646.92    164.78 o 
  -1   0  19     3440.93     3660.16    260.60 o 
   1   0  19        6.93       -0.76     12.90 o 
   3   0  19      249.33      183.64     33.81 o 
   5   0  19       10.06       21.60     17.25 o 
   7   0  19      100.07      114.15     27.38 o 
 -12   1  19      116.85      102.00     25.28 o 
 -11   1  19      416.30      297.55     34.67 o 
 -10   1  19      815.12      788.56     60.64 o 
  -9   1  19       45.95       55.18     21.60 o 
  -8   1  19        8.66       14.96     24.32 o 
  -7   1  19      272.36      272.79     38.80 o 
  -6   1  19      630.25      647.66     70.92 o 
  -5   1  19        8.36       32.55     23.16 o 
  -4   1  19      760.83      758.27     74.86 o 
  -3   1  19     2009.95     2164.93     80.18 o 
  -2   1  19     1266.05     1163.12     64.81 o 
  -1   1  19      910.63      781.54     62.44 o 
   0   1  19      144.24      149.79     29.04 o 
   1   1  19     1524.57     1663.46     84.50 o 
   2   1  19      141.49      169.47     28.44 o 
   3   1  19      870.28     1130.38    102.54 o 
   4   1  19      164.47      110.96     21.11 o 
   5   1  19       21.19       41.08     12.83 o 
   6   1  19      321.41      277.47     29.53 o 
   7   1  19      536.04      610.74     57.13 o 
   8   1  19       82.71      100.03     18.59 o 
 -11   2  19      524.32      562.59     61.45 o 
  -9   2  19      310.57      298.34     37.39 o 
  -8   2  19      100.96       79.52     19.90 o 
  -7   2  19        0.51        3.65     14.75 o 
  -6   2  19       44.15       24.75     18.34 o 
  -5   2  19      383.37      457.01     65.64 o 
  -4   2  19      769.25      739.74     58.58 o 
  -3   2  19     2270.27     2209.47    123.08 o 
  -2   2  19      480.25      453.61     79.92 o 
  -1   2  19       73.98      121.83     42.38 o 
   0   2  19        4.93       11.30     20.97 o 
   1   2  19       65.85       95.93     43.42 o 
   2   2  19       91.72       70.46     53.27 o 
   3   2  19     1890.33     1940.16    223.07 o 
   4   2  19      119.75       71.59     21.18 o 
   5   2  19     1784.29     1871.87     82.79 o 
   6   2  19       21.14      -15.64     15.64 o 
   7   2  19       31.94       10.30     12.78 o 
   8   2  19        3.11        5.70      7.57 o 
 -10   3  19       12.08       26.54     19.59 o 
  -9   3  19      256.01      356.30     62.27 o 
  -8   3  19       72.40       98.17     40.20 o 
  -7   3  19     1117.62     1142.10    119.88 o 
  -6   3  19        6.47        8.44     22.33 o 
  -5   3  19      235.15      274.18     59.88 o 
  -4   3  19        6.84       26.68     16.43 o 
  -3   3  19     3839.81     3715.77    452.70 o 
  -2   3  19        0.05        1.55     15.26 o 
  -1   3  19      115.11      140.80     31.28 o 
   0   3  19      946.48      817.29     88.61 o 
   1   3  19      549.29      546.35     74.29 o 
   2   3  19      163.97      146.10     24.89 o 
   3   3  19       37.68       39.85     12.77 o 
   4   3  19      344.42      343.83     30.31 o 
   5   3  19      459.60      535.91     39.80 o 
   6   3  19        5.07        1.47      4.50 o 
  -8   4  19       87.73       87.73     26.70 o 
  -7   4  19      240.77      200.15     33.00 o 
  -6   4  19      661.30      754.19     56.23 o 
  -5   4  19      391.44      289.52     37.09 o 
  -4   4  19      680.98      825.11     65.10 o 
  -3   4  19        3.71        2.19     12.84 o 
  -2   4  19       27.60       31.10     16.39 o 
  -1   4  19     2087.17     2122.27    132.92 o 
   0   4  19      201.48      228.19     56.30 o 
   1   4  19       37.49       24.40     11.70 o 
   2   4  19     1244.14     1061.05    154.56 o 
   3   4  19      171.08      210.32     31.00 o 
   4   4  19      263.91      270.44     25.31 o 
   5   4  19       46.82       13.28     11.62 o 
  -4   5  19      261.90      253.47     34.41 o 
  -3   5  19       22.05        2.67      9.48 o 
  -2   5  19       40.76       60.15     20.58 o 
  -1   5  19      351.82      463.44     35.58 o 
   0   5  19      343.38      384.62     38.51 o 
   1   5  19      213.99      207.94     20.20 o 
 -12   0  20      804.18      553.62     49.39 o 
 -10   0  20     2879.53     3036.99    431.52 o 
  -8   0  20       17.85        7.07     31.45 o 
  -6   0  20      493.45      481.83     57.82 o 
  -4   0  20      274.27      250.46     64.99 o 
  -2   0  20       19.27       45.87     25.65 o 
   0   0  20      101.96       41.20     22.31 o 
   2   0  20      502.13      558.91     93.88 o 
   4   0  20      488.47      469.67     56.54 o 
   6   0  20      366.56      482.35     75.96 o 
   8   0  20     1676.09     1752.72    271.89 o 
 -11   1  20      328.30      280.65     31.28 o 
 -10   1  20      205.81      234.22     28.28 o 
  -9   1  20     1419.36     1726.74     89.88 o 
  -8   1  20      459.08      506.51     43.27 o 
  -7   1  20      233.70      260.75     36.69 o 
  -6   1  20      533.71      601.86     46.13 o 
  -5   1  20       33.67       26.56     15.59 o 
  -4   1  20      873.09      772.31     75.86 o 
  -3   1  20      461.89      382.99     53.55 o 
  -2   1  20       98.13      101.28     26.45 o 
  -1   1  20      297.52      196.00     53.86 o 
   0   1  20      323.10      393.18     74.49 o 
   1   1  20      231.49      190.95     40.26 o 
   2   1  20     1460.45     1670.33     87.98 o 
   3   1  20      100.35       86.57     27.66 o 
   4   1  20       69.04      100.70     19.72 o 
   5   1  20       99.12      126.35     20.37 o 
   6   1  20      464.17      469.92     34.63 o 
   7   1  20     1638.31     1593.50     82.69 o 
   8   1  20       71.88       54.18     11.28 o 
 -11   2  20       92.78       51.09     17.61 o 
 -10   2  20       19.04       53.98     23.59 o 
  -9   2  20        5.24       27.18     31.94 o 
  -8   2  20      225.52      212.12     30.93 o 
  -7   2  20      828.25      863.03     65.19 o 
  -6   2  20     2844.16     3275.32    184.85 o 
  -5   2  20       64.21       69.71     19.07 o 
  -4   2  20      856.35      994.84     96.87 o 
  -3   2  20       12.62       27.42     20.23 o 
  -2   2  20       54.85       42.42     17.21 o 
  -1   2  20       15.22       13.46     19.76 o 
   0   2  20     1285.63     1276.24    136.67 o 
   1   2  20       20.81       -6.61     25.61 o 
   2   2  20     1150.95     1094.51    116.04 o 
   3   2  20       11.98      -14.62     14.62 o 
   4   2  20      609.78      677.69     64.99 o 
   5   2  20      169.58      166.71     23.67 o 
   6   2  20       11.18       14.05     12.35 o 
   7   2  20      323.20      224.93     40.53 o 
 -10   3  20       79.34      651.83     21.65 o 
  -9   3  20      255.17      245.68     32.90 o 
  -8   3  20      296.04      338.88     59.10 o 
  -7   3  20     1341.96     1310.58     85.31 o 
  -6   3  20       12.39       -1.50     21.49 o 
  -5   3  20      117.67      138.77     36.88 o 
  -4   3  20     2453.75     2177.48    154.31 o 
  -3   3  20      312.13      264.95     57.01 o 
  -2   3  20        5.79        5.99     12.94 o 
  -1   3  20      490.36      387.75     54.49 o 
   0   3  20      571.86      601.01     72.26 o 
   1   3  20     1263.24     1157.13     62.79 o 
   2   3  20      510.15      443.02     38.39 o 
   3   3  20      240.45      206.44     24.79 o 
   4   3  20       11.90        7.61      9.89 o 
   5   3  20      526.98      542.30     46.70 o 
   6   3  20      459.51      196.38    295.16 o 
  -8   4  20       11.40       31.57     14.46 o 
  -7   4  20      336.36      389.87     47.10 o 
  -6   4  20      259.71      393.08     53.80 o 
  -5   4  20       52.16       93.89     30.05 o 
  -4   4  20       29.52       47.08     32.00 o 
  -3   4  20       60.10       49.05     15.94 o 
  -2   4  20      380.40      406.84     61.42 o 
  -1   4  20      259.61      275.16     54.85 o 
   0   4  20      568.67      558.64     39.86 o 
   1   4  20      183.19      144.53     21.56 o 
   2   4  20      214.96      240.35     29.97 o 
   3   4  20       12.75        4.33     11.66 o 
   4   4  20      266.10      299.85     40.31 o 
 -11   0  21       40.14       69.19     30.49 o 
  -9   0  21       11.47        2.37     31.10 o 
  -7   0  21      384.19      366.44     51.36 o 
  -5   0  21      484.69      483.13     91.36 o 
  -3   0  21     1693.39     1728.10    164.64 o 
  -1   0  21     2220.03     2344.48    186.76 o 
   1   0  21      363.31      575.88     96.17 o 
   3   0  21     2918.30     4048.98    237.60 o 
   5   0  21      990.20      978.48    112.45 o 
   7   0  21     2950.52     3205.15    184.79 o 
 -11   1  21      247.01       76.24    118.43 o 
 -10   1  21      240.09      232.62     29.28 o 
  -9   1  21      136.13      172.54     22.31 o 
  -8   1  21      173.54      160.98     23.06 o 
  -7   1  21      695.03      800.35     49.22 o 
  -6   1  21        1.64       32.70     11.14 o 
  -5   1  21      180.10      232.36     34.14 o 
  -4   1  21       10.83      -14.37     21.72 o 
  -3   1  21      814.69      828.78     77.49 o 
  -2   1  21     2780.17     2546.92    213.12 o 
  -1   1  21      166.93      221.02     45.04 o 
   0   1  21       16.64       18.93     16.30 o 
   1   1  21     3590.74     3799.17    169.83 o 
   2   1  21       13.96       21.28     16.29 o 
   3   1  21        0.71       10.01     13.05 o 
   4   1  21      779.03      901.35     54.59 o 
   5   1  21       74.06       71.61     16.09 o 
   6   1  21      438.32      409.21     41.90 o 
   7   1  21      194.01      129.52     26.15 o 
 -10   2  21      121.12       93.32     26.03 o 
  -9   2  21      635.82      723.47     40.67 o 
  -8   2  21      797.49     1011.94     62.20 o 
  -7   2  21     1179.22     1359.13     90.23 o 
  -6   2  21       12.54       53.23     18.23 o 
  -5   2  21     1522.24     1615.73    173.60 o 
  -4   2  21      400.13      412.51     42.55 o 
  -3   2  21       74.01       61.36     41.63 o 
  -2   2  21       27.50       33.80     16.40 o 
  -1   2  21     1701.40     1578.21    148.82 o 
   0   2  21        4.74      -15.55     19.79 o 
   1   2  21      143.05      158.47     30.01 o 
   2   2  21       19.66       10.56     14.54 o 
   3   2  21      290.89      278.78     43.25 o 
   4   2  21       11.59       10.62     17.59 o 
   5   2  21       49.27       75.15     21.23 o 
   6   2  21      807.92      707.27     53.41 o 
  -9   3  21      606.60      544.26     56.08 o 
  -8   3  21      146.92      215.22     29.63 o 
  -7   3  21        9.93       16.72     14.79 o 
  -6   3  21     1380.14     1284.06    113.66 o 
  -5   3  21       38.07       37.26     22.90 o 
  -4   3  21      897.15      744.89     86.72 o 
  -3   3  21     1243.63     1079.88    102.89 o 
  -2   3  21      112.76       59.77     29.36 o 
  -1   3  21      213.41      164.01     40.23 o 
   0   3  21        7.50        7.27     14.47 o 
   1   3  21      822.44      846.85     53.13 o 
   2   3  21      407.24      413.17     43.16 o 
   3   3  21      145.12      158.95     21.99 o 
   4   3  21       47.95       29.83     11.32 o 
   5   3  21     2453.76     1568.51    994.32 o 
  -7   4  21       22.36       37.42     17.70 o 
  -6   4  21       93.33      109.97     28.95 o 
  -5   4  21      209.00      223.52     40.94 o 
  -4   4  21      467.26      438.69     58.65 o 
  -3   4  21      405.32      364.25     55.11 o 
  -2   4  21       73.08       31.84     18.12 o 
  -1   4  21     1598.32     1646.06     78.43 o 
   0   4  21      561.23      534.86     36.46 o 
   1   4  21       56.71       51.35     14.58 o 
   2   4  21      130.74      160.68     17.91 o 
   3   4  21     1002.21     1015.77    108.30 o 
 -10   0  22      888.83      736.35     66.44 o 
  -8   0  22      663.64      781.85     90.92 o 
  -6   0  22     6438.71     7689.25    278.50 o 
  -4   0  22      570.04      535.62     91.26 o 
  -2   0  22     3560.42     3979.78    243.49 o 
   0   0  22        8.99      -10.18     24.61 o 
   2   0  22      159.47       99.89     43.97 o 
   4   0  22      112.73      205.54     54.63 o 
   6   0  22      469.57      590.41     52.32 o 
 -11   1  22      701.00      520.31     43.58 o 
 -10   1  22       68.93       87.55     15.39 o 
  -9   1  22        4.27       19.12     10.82 o 
  -8   1  22     1218.36     1330.65     75.82 o 
  -7   1  22        8.89        5.59     11.63 o 
  -6   1  22       68.39       74.93     16.52 o 
  -5   1  22      115.74      121.49     28.90 o 
  -4   1  22      182.02      167.34     34.28 o 
  -3   1  22      391.69      371.52     52.63 o 
  -2   1  22        7.01       34.22     16.38 o 
  -1   1  22      210.54      194.01     30.55 o 
   0   1  22      605.55      627.79     57.15 o 
   1   1  22      273.89      263.10     43.67 o 
   2   1  22      219.50      246.79     33.18 o 
   3   1  22     1121.00      996.13     63.15 o 
   4   1  22       89.99       78.94     18.91 o 
   5   1  22        3.14       23.26     14.67 o 
   6   1  22      587.20      663.81     45.71 o 
 -10   2  22       33.57       13.65     10.35 o 
  -9   2  22        9.83       -6.14     10.57 o 
  -8   2  22       45.41       59.88     13.57 o 
  -7   2  22       76.60      105.19     27.77 o 
  -6   2  22      700.57      778.02    118.21 o 
  -5   2  22      571.31      696.26     53.98 o 
  -4   2  22       31.61       33.91     21.49 o 
  -3   2  22      367.43      297.45     44.80 o 
  -2   2  22       49.80       41.63     17.94 o 
  -1   2  22       29.09       16.84     31.04 o 
   0   2  22      773.93      869.80     82.25 o 
   1   2  22       68.73       45.95     20.39 o 
   2   2  22      217.22      215.59     34.62 o 
   3   2  22       81.58       68.65     27.65 o 
   4   2  22      719.24      743.59     59.59 o 
   5   2  22       28.98       35.51     12.33 o 
   6   2  22       89.14       72.21     25.14 o 
  -8   3  22      625.47      561.76     38.45 o 
  -7   3  22        9.24        4.73     14.42 o 
  -6   3  22      174.86      159.17     36.29 o 
  -5   3  22       32.93       10.15     16.28 o 
  -4   3  22     2593.69     2138.67    133.38 o 
  -3   3  22      502.85      389.02     59.65 o 
  -2   3  22       13.52       42.50     24.10 o 
  -1   3  22      126.02      126.61     35.31 o 
   0   3  22      926.30      866.27     73.39 o 
   1   3  22      319.89      255.40     23.83 o 
   2   3  22      140.11      120.65     27.87 o 
   3   3  22      249.91      353.98     37.78 o 
   4   3  22        9.19       10.08     18.42 o 
  -6   4  22     1860.75     1786.19     90.04 o 
  -5   4  22      187.36      193.17     34.75 o 
  -4   4  22      176.29      202.52     35.20 o 
  -3   4  22       24.39        1.93     14.43 o 
  -2   4  22     1883.17     1997.04    114.71 o 
  -1   4  22      350.60      283.47     41.86 o 
   0   4  22        9.27        1.41     21.06 o 
   1   4  22     1248.44     1275.34     87.93 o 
  -9   0  23       60.46       54.34     18.70 o 
  -7   0  23     1614.91     1562.73     84.25 o 
  -5   0  23      195.61      243.51     58.36 o 
  -3   0  23      111.80      139.04     53.85 o 
  -1   0  23      401.60      387.85     77.64 o 
   1   0  23       45.86        8.67     20.44 o 
   3   0  23       70.66       86.77     50.10 o 
   5   0  23     3203.79     4121.84    124.77 o 
 -10   1  23       40.62       40.64      9.39 o 
  -9   1  23      299.80      251.75     26.21 o 
  -8   1  23      166.35      154.14     21.52 o 
  -7   1  23      162.46      149.40     18.34 o 
  -6   1  23     1859.49     1908.48     93.47 o 
  -5   1  23       80.04       82.77     19.93 o 
  -4   1  23        7.83        7.09     11.99 o 
  -3   1  23      990.94     1209.74     75.33 o 
  -2   1  23      181.36      198.46     34.34 o 
  -1   1  23       60.00       72.87     20.83 o 
   0   1  23      490.51      443.69     59.32 o 
   1   1  23     1305.09     1447.90    138.23 o 
   2   1  23      296.89      336.46     38.00 o 
   3   1  23        6.80       18.83     16.12 o 
   4   1  23      591.93      588.39     52.04 o 
   5   1  23      885.12      896.12     90.28 o 
   6   1  23      360.30      327.57     45.93 o 
  -9   2  23     1043.68      695.54    232.17 o 
  -8   2  23       17.57       12.37      6.92 o 
  -7   2  23      575.77      423.30     41.13 o 
  -6   2  23       75.03       48.16     48.62 o 
  -5   2  23      708.77      859.44    187.94 o 
  -4   2  23      149.77       62.10     33.31 o 
  -3   2  23       30.11       29.40     12.88 o 
  -2   2  23      412.29      411.18     49.43 o 
  -1   2  23     3681.52     3576.77    185.19 o 
   0   2  23        0.15       30.13     21.60 o 
   1   2  23      533.19      624.51     82.30 o 
   2   2  23       16.41        3.38      9.84 o 
   3   2  23     1263.73     1414.04     77.87 o 
   4   2  23       86.63       53.84     15.82 o 
   5   2  23       79.18      123.48     30.62 o 
  -8   3  23      158.39      112.51     23.38 o 
  -7   3  23      622.30      590.56     41.21 o 
  -6   3  23      250.22      189.27     36.67 o 
  -5   3  23       20.71       27.71     17.32 o 
  -4   3  23      130.85      100.41     28.01 o 
  -3   3  23       69.64       54.33     22.76 o 
  -2   3  23       48.96       44.31     23.73 o 
  -1   3  23        0.23       17.71      9.40 o 
   0   3  23      341.26      361.49     32.16 o 
   1   3  23       40.74        8.63     10.47 o 
   2   3  23      214.98      203.15     21.32 o 
   3   3  23      145.73      140.00     36.87 o 
  -4   4  23      172.48      116.63     23.35 o 
  -3   4  23       91.84      118.63     18.81 o 
  -2   4  23      118.99       76.47     15.33 o 
  -1   4  23       54.35       60.08     19.35 o 
   0   4  23       65.15      105.07     23.67 o 
 -10   0  24        6.60       16.82     13.25 o 
  -8   0  24       11.41       25.91     12.49 o 
  -6   0  24       79.84       43.93     21.17 o 
  -4   0  24      598.00      678.04    100.47 o 
  -2   0  24     2340.29     2421.92    188.16 o 
   0   0  24      353.47      414.66     73.47 o 
   2   0  24      658.83      836.54     70.48 o 
   4   0  24     1605.78     1320.54    211.77 o 
  -9   1  24      504.52      395.29     28.73 o 
  -8   1  24     1095.37     1057.66     59.66 o 
  -7   1  24      392.04      371.82     58.21 o 
  -6   1  24       22.59       28.21     11.37 o 
  -5   1  24      645.87      584.45     51.54 o 
  -4   1  24      207.61      147.33     25.25 o 
  -3   1  24     1467.84     1510.43     80.21 o 
  -2   1  24       26.39       24.34     24.16 o 
  -1   1  24      619.47      652.26     69.53 o 
   0   1  24      717.57      777.92     70.42 o 
   1   1  24      164.02      156.36     31.61 o 
   2   1  24      138.83      183.55     25.86 o 
   3   1  24       29.73       39.69     16.38 o 
   4   1  24      123.07      123.64     37.50 o 
   5   1  24      783.15      553.03    187.77 o 
  -8   2  24      459.66      363.75     46.09 o 
  -7   2  24      137.09      138.08     18.70 o 
  -6   2  24     1100.12      981.10     63.46 o 
  -5   2  24       19.11      -12.20     22.73 o 
  -4   2  24       60.55       52.64     27.50 o 
  -3   2  24       14.27       32.65     19.49 o 
  -2   2  24       57.34       33.35     17.00 o 
  -1   2  24      320.43      331.41     42.21 o 
   0   2  24       67.71       81.94     41.58 o 
   1   2  24      236.81      230.07     27.03 o 
   2   2  24      230.35      178.71     28.03 o 
   3   2  24        0.93       14.10     20.25 o 
   4   2  24       20.68       57.57     21.96 o 
  -7   3  24      264.51      202.23     20.94 o 
  -6   3  24        0.51        0.21      8.60 o 
  -5   3  24      134.74      113.90     28.03 o 
  -4   3  24     1920.51     1663.92    100.19 o 
  -3   3  24       15.78       19.07     11.53 o 
  -2   3  24      180.30      191.36     30.69 o 
  -1   3  24      600.56      648.48     60.46 o 
   0   3  24      794.62      758.41     48.62 o 
   1   3  24       17.23       13.38      7.13 o 
   2   3  24     1208.75     1194.17     75.75 o 
  -9   0  25     1496.57     1365.32     81.57 o 
  -7   0  25      466.58       99.35    188.93 o 
  -5   0  25      380.63      345.97     63.90 o 
  -3   0  25     2751.58     3082.25    206.18 o 
  -1   0  25      535.87      592.12     89.16 o 
   1   0  25     1788.40     1838.32    143.30 o 
   3   0  25       68.16       90.73     31.80 o 
  -9   1  25     1247.52     1059.63     47.28 o 
  -8   1  25      235.21      235.41     40.17 o 
  -7   1  25      114.12       94.21     42.10 o 
  -6   1  25      177.74      102.63     27.95 o 
  -5   1  25      212.66      295.65     33.69 o 
  -4   1  25      268.63      284.62     53.07 o 
  -3   1  25      862.54      917.80     78.32 o 
  -2   1  25      518.67      569.40     62.68 o 
  -1   1  25      894.75      868.23     74.99 o 
   0   1  25      699.82      583.16     58.85 o 
   1   1  25      604.71      663.94     56.24 o 
   2   1  25      616.50      549.19     43.84 o 
   3   1  25        6.22        5.45     17.22 o 
   4   1  25        0.84       16.81     15.02 o 
  -8   2  25       36.44        8.52     15.16 o 
  -7   2  25      381.29      288.86     26.46 o 
  -6   2  25        1.38       -4.73      9.27 o 
  -5   2  25       28.55       34.84     14.14 o 
  -4   2  25       66.98       40.45     15.71 o 
  -3   2  25       38.99       34.55     15.56 o 
  -2   2  25       59.37       78.42     21.58 o 
  -1   2  25      871.25      878.53     70.51 o 
   0   2  25       21.02       14.09     13.16 o 
   1   2  25       15.22        0.66      6.46 o 
   2   2  25       44.66        4.88     14.83 o 
   3   2  25      560.88      638.27     62.70 o 
  -5   3  25      715.65      629.99    112.30 o 
  -4   3  25      478.54      482.27     76.07 o 
  -3   3  25      551.05      490.51     61.08 o 
  -2   3  25       14.55       12.51      8.73 o 
  -1   3  25     2109.58     2292.20    160.01 o 
   0   3  25       26.46        5.19      9.08 o 
  -8   0  26     1410.90     1142.84     73.91 o 
  -6   0  26       25.82        0.08     11.74 o 
  -4   0  26       77.07       68.79     31.42 o 
  -2   0  26      123.83      234.45     58.51 o 
   0   0  26      201.80      165.48     43.67 o 
   2   0  26      528.18      705.98     76.57 o 
  -8   1  26      152.49       82.69     14.71 o 
  -7   1  26      628.62      216.28    268.23 o 
  -6   1  26      198.56      188.53     46.05 o 
  -5   1  26      171.71      137.99     19.51 o 
  -4   1  26      887.82      935.43     68.79 o 
  -3   1  26        3.89       19.84     19.60 o 
  -2   1  26       61.04       84.32     24.74 o 
  -1   1  26      510.75      483.12     51.45 o 
   0   1  26      241.51      254.17     50.59 o 
   1   1  26      292.98      274.96     26.38 o 
   2   1  26      609.51      693.87     76.43 o 
   3   1  26      566.02      625.04     63.68 o 
  -6   2  26      992.71      249.17    455.71 o 
  -5   2  26      434.49      339.60     31.82 o 
  -4   2  26        2.01        7.78     10.73 o 
  -3   2  26      134.89      134.19     22.15 o 
  -2   2  26     1128.55      493.66    589.37 o 
  -1   2  26       22.32       13.42     11.64 o 
   0   2  26      247.05      270.19     37.85 o 
   1   2  26      104.04       92.39     28.00 o 
  -7   0  27        6.75       17.33     11.55 o 
  -5   0  27     1442.93     1332.00     66.01 o 
  -3   0  27      947.32     1096.74    106.23 o 
  -1   0  27     3186.20     4106.63    195.49 o 
   1   0  27       80.30       63.93     26.77 o 
  -6   1  27      337.34      226.64     21.99 o 
  -5   1  27      160.50      108.79     29.80 o 
  -4   1  27       43.48       81.42     21.32 o 
  -3   1  27       15.14       27.36     68.59 o 
  -2   1  27       82.86       72.05     18.66 o 
  -1   1  27     1567.67     1839.29    126.00 o 
   0   1  27      973.97      911.94     42.83 o 
   1   1  27      383.28      410.99     53.29 o 
  -5   2  27       72.29       82.48     21.85 o 
  -4   2  27       76.23       71.91     22.99 o 
  -3   2  27     1504.01     1874.38    113.20 o 
  -2   2  27      122.63      101.88     18.74 o 
  -1   2  27        0.34       -0.57      7.99 o 
  -4   0  28     1909.51     1434.57    346.04 o 
  -2   0  28      567.71      499.60     61.20 o 
   0   0  28      759.12      781.18     63.89 o 
  -4   1  28      640.03      579.81     59.25 o 
  -3   1  28        0.70      -16.18     16.18 o 
  -2   1  28       61.50       44.26     19.26 o 
  -1   1  28     1288.64     1227.07     70.30 o 
                                                 
