# Supplementary material for: Metal–organic framework with optimally selective xenon adsorption and separation
Source: Nat Commun. 2016 Jun 13;7:ncomms11831. doi: 10.1038/ncomms11831 (PMC4909987; doi:10.1038/ncomms11831)
Supplement: Supplementary Data 2 — Crystallographic Information File for Kr-containing MOF [file ncomms11831-s3.cif]

data_publication_text
_ccdc_journal_manuscript_code    S
_publ_requested_journal          Nature Communications
_publ_contact_author_name        'Praveen K. Thallpally'
_publ_contact_author_email       praveen.thallapally@pnnl.gov
loop_
_publ_author_name
_publ_author_address
'Banerjee, Debasis' ''
'Plonka, Anna M.' ''
'Simon, Cory M.' ''
'Motkuri, Radha K.' ''
'Liu, Jian' ''
'Chen, Xianyin' ''
'Smit, Berend' ''
'Parise, John B.' ''
'Haranczyk, Maciej' ''
'Thallapally, Praveen K.' ''

 
data_shelxl 
 
_audit_creation_method            SHELXL-97 
_chemical_name_systematic 
; 
 ? 
; 
_chemical_name_common             ? 
_chemical_melting_point           ? 
_chemical_formula_moiety          ? 
_chemical_formula_sum 
 'C14 H8 Ca Kr0.15 O6 S' 
_chemical_formula_weight          356.91 
 
loop_ 
 _atom_type_symbol 
 _atom_type_description 
 _atom_type_scat_dispersion_real 
 _atom_type_scat_dispersion_imag 
 _atom_type_scat_source 
 'C'  'C'   0.0033   0.0016 
 'International Tables Vol C Tables 4.2.6.8 and 6.1.1.4' 
 'H'  'H'   0.0000   0.0000 
 'International Tables Vol C Tables 4.2.6.8 and 6.1.1.4' 
 'O'  'O'   0.0106   0.0060 
 'International Tables Vol C Tables 4.2.6.8 and 6.1.1.4' 
 'S'  'S'   0.1246   0.1234 
 'International Tables Vol C Tables 4.2.6.8 and 6.1.1.4' 
 'Ca'  'Ca'   0.2262   0.3064 
 'International Tables Vol C Tables 4.2.6.8 and 6.1.1.4' 
 'Kr'  'Kr'  -0.5574   2.7079 
 'International Tables Vol C Tables 4.2.6.8 and 6.1.1.4' 
 
_symmetry_cell_setting            'monoclinic' 
_symmetry_space_group_name_H-M    'P 21/n'
 
loop_ 
 _symmetry_equiv_pos_as_xyz 
 'x, y, z' 
 '-x+1/2, y+1/2, -z+1/2' 
 '-x, -y, -z' 
 'x-1/2, -y-1/2, z-1/2' 
 
_cell_length_a                    11.8819(3) 
_cell_length_b                    5.55550(10) 
_cell_length_c                    22.6411(5) 
_cell_angle_alpha                 90.00 
_cell_angle_beta                  101.302(2) 
_cell_angle_gamma                 90.00 
_cell_volume                      1465.55(6) 
_cell_formula_units_Z             4 
_cell_measurement_temperature     100(2) 
_cell_measurement_reflns_used     ? 
_cell_measurement_theta_min       ? 
_cell_measurement_theta_max       ? 
 
_exptl_crystal_description        'prism' 
_exptl_crystal_colour             'colorless' 
_exptl_crystal_size_max           0.10 
_exptl_crystal_size_mid           0.07 
_exptl_crystal_size_min           0.04 
_exptl_crystal_density_meas       ? 
_exptl_crystal_density_diffrn     1.618 
_exptl_crystal_density_method     'not measured' 
_exptl_crystal_F_000              725.6 
_exptl_absorpt_coefficient_mu     1.046 
_exptl_absorpt_correction_type    'multi-scan' 
_exptl_absorpt_correction_T_min   0.9038 
_exptl_absorpt_correction_T_max   0.9584 
_exptl_absorpt_process_details    'CrysAlisPRO' 
 
_exptl_special_details 
; 
 ? 
; 
 
_diffrn_ambient_temperature       100(2) 
_diffrn_radiation_wavelength      0.71073 
_diffrn_radiation_type            MoK\a 
_diffrn_radiation_source          'fine-focus sealed tube' 
_diffrn_radiation_monochromator   graphite 
_diffrn_measurement_device_type   'Oxford Gemini' 
_diffrn_measurement_method        ? 
_diffrn_detector_area_resol_mean  ? 
_diffrn_standards_number          ? 
_diffrn_standards_interval_count  ? 
_diffrn_standards_interval_time   ? 
_diffrn_standards_decay_%         ? 
_diffrn_reflns_number             37527 
_diffrn_reflns_av_R_equivalents   0.0535 
_diffrn_reflns_av_sigmaI/netI     0.0323 
_diffrn_reflns_limit_h_min        -17 
_diffrn_reflns_limit_h_max        17 
_diffrn_reflns_limit_k_min        -8 
_diffrn_reflns_limit_k_max        8 
_diffrn_reflns_limit_l_min        -33 
_diffrn_reflns_limit_l_max        33 
_diffrn_reflns_theta_min          3.78 
_diffrn_reflns_theta_max          31.51 
_reflns_number_total              4873 
_reflns_number_gt                 4095 
_reflns_threshold_expression      >2sigma(I) 
 
_computing_data_collection        ? 
_computing_cell_refinement        ? 
_computing_data_reduction         ? 
_computing_structure_solution     'SHELXS-97 (Sheldrick, 1990)' 
_computing_structure_refinement   'SHELXL-97 (Sheldrick, 1997)' 
_computing_molecular_graphics     ? 
_computing_publication_material   ? 
 
_refine_special_details 
; 
 Refinement of F^2^ against ALL reflections.  The weighted R-factor wR and 
 goodness of fit S are based on F^2^, conventional R-factors R are based 
 on F, with F set to zero for negative F^2^. The threshold expression of 
 F^2^ > 2sigma(F^2^) is used only for calculating R-factors(gt) etc. and is 
 not relevant to the choice of reflections for refinement.  R-factors based 
 on F^2^ are statistically about twice as large as those based on F, and R- 
 factors based on ALL data will be even larger. 
; 
 
_refine_ls_structure_factor_coef  Fsqd  
_refine_ls_matrix_type            full 
_refine_ls_weighting_scheme       calc  
_refine_ls_weighting_details 
 'calc w=1/[\s^2^(Fo^2^)+(0.0522P)^2^+1.8394P] where P=(Fo^2^+2Fc^2^)/3' 
_atom_sites_solution_primary      direct 
_atom_sites_solution_secondary    difmap 
_atom_sites_solution_hydrogens    geom 
_refine_ls_hydrogen_treatment     constr 
_refine_ls_extinction_method      none 
_refine_ls_extinction_coef        ? 
_refine_ls_number_reflns          4873 
_refine_ls_number_parameters      209 
_refine_ls_number_restraints      0 
_refine_ls_R_factor_all           0.0518 
_refine_ls_R_factor_gt            0.0411 
_refine_ls_wR_factor_ref          0.1059 
_refine_ls_wR_factor_gt           0.0993 
_refine_ls_goodness_of_fit_ref    0.997 
_refine_ls_restrained_S_all       0.997 
_refine_ls_shift/su_max           0.000 
_refine_ls_shift/su_mean          0.000 
 
loop_ 
 _atom_site_label 
 _atom_site_type_symbol 
 _atom_site_fract_x 
 _atom_site_fract_y 
 _atom_site_fract_z 
 _atom_site_U_iso_or_equiv 
 _atom_site_adp_type 
 _atom_site_occupancy 
 _atom_site_symmetry_multiplicity 
 _atom_site_calc_flag 
 _atom_site_refinement_flags 
 _atom_site_disorder_assembly 
 _atom_site_disorder_group 
Kr Kr 0.7034(3) -0.0975(8) 0.23453(14) 0.0901(15) Uani 0.1496(19) 1 d P . . 
Ca1 Ca 0.10216(3) 0.73476(6) 0.042089(14) 0.00801(8) Uani 1 1 d . . . 
S1 S 0.39234(3) 0.52469(7) 0.104576(17) 0.00932(9) Uani 1 1 d . . . 
O4 O 0.90738(10) 0.5927(2) 0.02680(5) 0.0118(2) Uani 1 1 d . . . 
O6 O 0.38235(11) 0.9616(2) 0.38006(6) 0.0136(2) Uani 1 1 d . . . 
O2 O 0.37900(11) 0.2674(2) 0.09805(6) 0.0124(2) Uani 1 1 d . . . 
O3 O 0.86789(11) 0.9838(2) 0.02963(5) 0.0132(2) Uani 1 1 d . . . 
O1 O 0.30944(10) 0.6829(2) 0.06774(5) 0.0124(2) Uani 1 1 d . . . 
O5 O 0.39372(11) 0.5661(2) 0.39920(6) 0.0153(2) Uani 1 1 d . . . 
C11 C 0.39875(14) 0.6964(3) 0.30054(7) 0.0100(3) Uani 1 1 d . . . 
C8 C 0.39781(14) 0.5978(3) 0.18083(7) 0.0100(3) Uani 1 1 d . . . 
C5 C 0.52786(14) 0.6015(3) 0.08913(7) 0.0102(3) Uani 1 1 d . . . 
C2 C 0.73430(14) 0.7087(3) 0.05665(7) 0.0096(3) Uani 1 1 d . . . 
C10 C 0.44349(15) 0.4792(3) 0.28465(7) 0.0124(3) Uani 1 1 d . . . 
H10 H 0.4733 0.3648 0.3149 0.015 Uiso 1 1 calc R . . 
C1 C 0.84398(13) 0.7668(3) 0.03573(7) 0.0093(3) Uani 1 1 d . . . 
C3 C 0.71987(14) 0.4872(3) 0.08301(8) 0.0128(3) Uani 1 1 d . . . 
H3 H 0.7806 0.3731 0.0894 0.015 Uiso 1 1 calc R . . 
C13 C 0.35538(14) 0.8650(3) 0.25628(7) 0.0114(3) Uani 1 1 d . . . 
H13 H 0.3269 1.0144 0.2676 0.014 Uiso 1 1 calc R . . 
C12 C 0.39155(14) 0.7457(3) 0.36557(7) 0.0097(3) Uani 1 1 d . . . 
C4 C 0.61600(14) 0.4334(3) 0.09995(8) 0.0128(3) Uani 1 1 d . . . 
H4 H 0.6057 0.2840 0.1186 0.015 Uiso 1 1 calc R . . 
C9 C 0.44452(15) 0.4302(3) 0.22446(8) 0.0127(3) Uani 1 1 d . . . 
H9 H 0.4766 0.2844 0.2133 0.015 Uiso 1 1 calc R . . 
C6 C 0.54223(14) 0.8261(3) 0.06440(8) 0.0125(3) Uani 1 1 d . . . 
H6 H 0.4820 0.9414 0.0586 0.015 Uiso 1 1 calc R . . 
C14 C 0.35342(14) 0.8167(3) 0.19571(7) 0.0112(3) Uani 1 1 d . . . 
H14 H 0.3227 0.9300 0.1654 0.013 Uiso 1 1 calc R . . 
C7 C 0.64667(14) 0.8779(3) 0.04840(8) 0.0122(3) Uani 1 1 d . . . 
H7 H 0.6582 1.0306 0.0316 0.015 Uiso 1 1 calc R . . 
 
loop_ 
 _atom_site_aniso_label 
 _atom_site_aniso_U_11 
 _atom_site_aniso_U_22 
 _atom_site_aniso_U_33 
 _atom_site_aniso_U_23 
 _atom_site_aniso_U_13 
 _atom_site_aniso_U_12 
Kr 0.074(2) 0.124(3) 0.0625(19) -0.0085(18) -0.0122(14) -0.0056(19) 
Ca1 0.00855(14) 0.00809(14) 0.00805(14) 0.00007(10) 0.00320(10) -0.00149(10) 
S1 0.00903(17) 0.01037(17) 0.00943(17) -0.00088(13) 0.00398(13) -0.00092(13) 
O4 0.0089(5) 0.0145(5) 0.0125(5) -0.0015(4) 0.0036(4) 0.0020(4) 
O6 0.0168(6) 0.0111(5) 0.0134(5) -0.0040(4) 0.0037(4) 0.0008(5) 
O2 0.0133(5) 0.0111(5) 0.0144(6) -0.0019(4) 0.0064(4) -0.0021(4) 
O3 0.0157(6) 0.0123(5) 0.0124(5) 0.0003(4) 0.0049(4) -0.0043(5) 
O1 0.0089(5) 0.0169(6) 0.0115(5) 0.0012(4) 0.0025(4) 0.0006(4) 
O5 0.0195(6) 0.0145(6) 0.0129(6) 0.0034(5) 0.0056(5) 0.0017(5) 
C11 0.0099(7) 0.0110(7) 0.0095(6) 0.0001(5) 0.0029(5) -0.0004(5) 
C8 0.0103(7) 0.0110(7) 0.0096(7) -0.0001(5) 0.0036(5) -0.0016(5) 
C5 0.0100(6) 0.0105(7) 0.0109(7) -0.0015(5) 0.0037(5) -0.0003(5) 
C2 0.0092(6) 0.0111(7) 0.0093(6) -0.0011(5) 0.0037(5) -0.0005(5) 
C10 0.0153(7) 0.0108(7) 0.0113(7) 0.0018(6) 0.0031(6) 0.0030(6) 
C1 0.0085(6) 0.0124(7) 0.0074(6) 0.0001(5) 0.0021(5) -0.0003(5) 
C3 0.0115(7) 0.0113(7) 0.0168(7) 0.0016(6) 0.0057(6) 0.0017(6) 
C13 0.0121(7) 0.0105(7) 0.0121(7) -0.0005(6) 0.0041(6) 0.0009(6) 
C12 0.0085(6) 0.0113(7) 0.0094(6) -0.0006(5) 0.0019(5) 0.0004(5) 
C4 0.0131(7) 0.0109(7) 0.0159(7) 0.0027(6) 0.0065(6) 0.0006(6) 
C9 0.0150(7) 0.0109(7) 0.0134(7) -0.0002(6) 0.0056(6) 0.0021(6) 
C6 0.0110(7) 0.0116(7) 0.0160(7) 0.0015(6) 0.0054(6) 0.0019(6) 
C14 0.0118(7) 0.0112(7) 0.0110(7) 0.0005(5) 0.0034(5) 0.0002(6) 
C7 0.0119(7) 0.0102(7) 0.0158(7) 0.0021(6) 0.0062(6) 0.0000(6) 
 
_geom_special_details 
; 
 All esds (except the esd in the dihedral angle between two l.s. planes) 
 are estimated using the full covariance matrix.  The cell esds are taken 
 into account individually in the estimation of esds in distances, angles 
 and torsion angles; correlations between esds in cell parameters are only 
 used when they are defined by crystal symmetry.  An approximate (isotropic) 
 treatment of cell esds is used for estimating esds involving l.s. planes. 
; 
 
loop_ 
 _geom_bond_atom_site_label_1 
 _geom_bond_atom_site_label_2 
 _geom_bond_distance 
 _geom_bond_site_symmetry_2 
 _geom_bond_publ_flag 
Kr Kr 3.022(2) 2_655 ? 
Kr Kr 3.022(2) 2_645 ? 
Ca1 O5 2.2656(13) 2 ? 
Ca1 O6 2.3058(12) 2_545 ? 
Ca1 O3 2.3314(12) 3_675 ? 
Ca1 O4 2.3844(12) 3_665 ? 
Ca1 O4 2.4052(12) 1_455 ? 
Ca1 O1 2.4342(12) . ? 
Ca1 C1 3.0479(16) 1_455 ? 
Ca1 O3 3.0714(13) 1_455 ? 
Ca1 Ca1 3.8100(6) 3_565 ? 
Ca1 Ca1 4.0495(6) 3_575 ? 
S1 O2 1.4425(12) . ? 
S1 O1 1.4548(13) . ? 
S1 C8 1.7624(16) . ? 
S1 C5 1.7658(16) . ? 
O4 C1 1.266(2) . ? 
O4 Ca1 2.3845(12) 3_665 ? 
O4 Ca1 2.4052(12) 1_655 ? 
O6 C12 1.2537(19) . ? 
O6 Ca1 2.3057(12) 2 ? 
O3 C1 1.252(2) . ? 
O3 Ca1 2.3314(12) 3_675 ? 
O3 Ca1 3.0715(13) 1_655 ? 
O5 C12 1.252(2) . ? 
O5 Ca1 2.2656(13) 2_545 ? 
C11 C10 1.394(2) . ? 
C11 C13 1.395(2) . ? 
C11 C12 1.517(2) . ? 
C8 C9 1.392(2) . ? 
C8 C14 1.393(2) . ? 
C5 C4 1.389(2) . ? 
C5 C6 1.392(2) . ? 
C2 C7 1.388(2) . ? 
C2 C3 1.392(2) . ? 
C2 C1 1.506(2) . ? 
C10 C9 1.392(2) . ? 
C1 Ca1 3.0479(16) 1_655 ? 
C3 C4 1.395(2) . ? 
C13 C14 1.393(2) . ? 
C6 C7 1.389(2) . ? 
 
loop_ 
 _geom_angle_atom_site_label_1 
 _geom_angle_atom_site_label_2 
 _geom_angle_atom_site_label_3 
 _geom_angle 
 _geom_angle_site_symmetry_1 
 _geom_angle_site_symmetry_3 
 _geom_angle_publ_flag 
Kr Kr Kr 133.6(2) 2_655 2_645 ? 
O5 Ca1 O6 95.56(5) 2 2_545 ? 
O5 Ca1 O3 82.82(5) 2 3_675 ? 
O6 Ca1 O3 166.82(5) 2_545 3_675 ? 
O5 Ca1 O4 175.21(5) 2 3_665 ? 
O6 Ca1 O4 89.11(4) 2_545 3_665 ? 
O3 Ca1 O4 92.88(4) 3_675 3_665 ? 
O5 Ca1 O4 105.11(5) 2 1_455 ? 
O6 Ca1 O4 79.89(4) 2_545 1_455 ? 
O3 Ca1 O4 113.19(4) 3_675 1_455 ? 
O4 Ca1 O4 74.60(4) 3_665 1_455 ? 
O5 Ca1 O1 92.96(5) 2 . ? 
O6 Ca1 O1 79.30(4) 2_545 . ? 
O3 Ca1 O1 87.71(4) 3_675 . ? 
O4 Ca1 O1 88.96(4) 3_665 . ? 
O4 Ca1 O1 153.58(4) 1_455 . ? 
O5 Ca1 C1 83.46(5) 2 1_455 ? 
O6 Ca1 C1 90.20(4) 2_545 1_455 ? 
O3 Ca1 C1 102.56(4) 3_675 1_455 ? 
O4 Ca1 C1 95.47(4) 3_665 1_455 ? 
O4 Ca1 C1 23.25(4) 1_455 1_455 ? 
O1 Ca1 C1 168.55(4) . 1_455 ? 
O5 Ca1 O3 66.60(4) 2 1_455 ? 
O6 Ca1 O3 107.56(4) 2_545 1_455 ? 
O3 Ca1 O3 83.87(4) 3_675 1_455 ? 
O4 Ca1 O3 110.95(4) 3_665 1_455 ? 
O4 Ca1 O3 46.01(4) 1_455 1_455 ? 
O1 Ca1 O3 158.68(4) . 1_455 ? 
C1 Ca1 O3 23.61(4) 1_455 1_455 ? 
O5 Ca1 Ca1 142.01(4) 2 3_565 ? 
O6 Ca1 Ca1 83.08(3) 2_545 3_565 ? 
O3 Ca1 Ca1 106.26(3) 3_675 3_565 ? 
O4 Ca1 Ca1 37.49(3) 3_665 3_565 ? 
O4 Ca1 Ca1 37.11(3) 1_455 3_565 ? 
O1 Ca1 Ca1 123.64(3) . 3_565 ? 
C1 Ca1 Ca1 58.64(3) 1_455 3_565 ? 
O3 Ca1 Ca1 77.60(2) 1_455 3_565 ? 
O5 Ca1 Ca1 68.09(3) 2 3_575 ? 
O6 Ca1 Ca1 142.14(4) 2_545 3_575 ? 
O3 Ca1 Ca1 48.95(3) 3_675 3_575 ? 
O4 Ca1 Ca1 107.46(3) 3_665 3_575 ? 
O4 Ca1 Ca1 72.54(3) 1_455 3_575 ? 
O1 Ca1 Ca1 133.13(3) . 3_575 ? 
C1 Ca1 Ca1 55.27(3) 1_455 3_575 ? 
O3 Ca1 Ca1 34.92(2) 1_455 3_575 ? 
Ca1 Ca1 Ca1 89.906(13) 3_565 3_575 ? 
O2 S1 O1 119.44(8) . . ? 
O2 S1 C8 108.12(8) . . ? 
O1 S1 C8 108.25(7) . . ? 
O2 S1 C5 107.78(8) . . ? 
O1 S1 C5 106.36(7) . . ? 
C8 S1 C5 106.16(8) . . ? 
C1 O4 Ca1 137.19(11) . 3_665 ? 
C1 O4 Ca1 108.19(10) . 1_655 ? 
Ca1 O4 Ca1 105.40(4) 3_665 1_655 ? 
C12 O6 Ca1 146.26(11) . 2 ? 
C1 O3 Ca1 142.31(11) . 3_675 ? 
C1 O3 Ca1 77.14(9) . 1_655 ? 
Ca1 O3 Ca1 96.13(4) 3_675 1_655 ? 
S1 O1 Ca1 138.42(7) . . ? 
C12 O5 Ca1 178.48(12) . 2_545 ? 
C10 C11 C13 120.13(15) . . ? 
C10 C11 C12 120.27(14) . . ? 
C13 C11 C12 119.54(14) . . ? 
C9 C8 C14 122.00(15) . . ? 
C9 C8 S1 118.30(12) . . ? 
C14 C8 S1 119.69(12) . . ? 
C4 C5 C6 121.75(15) . . ? 
C4 C5 S1 119.20(13) . . ? 
C6 C5 S1 119.01(12) . . ? 
C7 C2 C3 120.27(15) . . ? 
C7 C2 C1 119.00(14) . . ? 
C3 C2 C1 120.73(14) . . ? 
C9 C10 C11 119.94(15) . . ? 
O3 C1 O4 124.25(15) . . ? 
O3 C1 C2 118.03(14) . . ? 
O4 C1 C2 117.70(14) . . ? 
O3 C1 Ca1 79.25(9) . 1_655 ? 
O4 C1 Ca1 48.57(8) . 1_655 ? 
C2 C1 Ca1 153.82(11) . 1_655 ? 
C2 C3 C4 119.81(15) . . ? 
C14 C13 C11 120.70(15) . . ? 
O5 C12 O6 126.56(15) . . ? 
O5 C12 C11 116.60(14) . . ? 
O6 C12 C11 116.83(14) . . ? 
C5 C4 C3 119.00(15) . . ? 
C8 C9 C10 119.02(15) . . ? 
C7 C6 C5 118.48(15) . . ? 
C8 C14 C13 118.17(15) . . ? 
C2 C7 C6 120.62(15) . . ? 
 
_diffrn_measured_fraction_theta_max    0.998 
_diffrn_reflns_theta_full              31.51 
_diffrn_measured_fraction_theta_full   0.998 
_refine_diff_density_max    1.771 
_refine_diff_density_min   -0.557 
_refine_diff_density_rms    0.097 

_iucr_refine_instructions_details

;

TITL CaSDB_Kr in P2(1)/n
CELL  0.71073  11.8819   5.5555  22.6411   90.000  101.302   90.000
ZERR     4.00   0.0003   0.0001   0.0005    0.000    0.002    0.000
LATT   1
SYMM  1/2 - X, 1/2 + Y, 1/2 - Z
SFAC  C    H     O    S    CA   KR
UNIT  56   32    24    4    4    0.6
MERG   2
SHEL 5.5 0.68
SIZE 0.1 0.07 0.04
TEMP -173
FMAP   2
PLAN   20
ACTA
BOND
L.S.   4
LIST 4
WGHT    0.052200    1.839400
FVAR       1.46949
MOLE    1
KR    6    0.703351   -0.097546    0.234526     0.14955    0.07367    0.12379 =
         0.06255   -0.00855   -0.01219   -0.00564
CA1   5    0.102159    0.734755    0.042089    11.00000    0.00855    0.00809 =
         0.00805    0.00007    0.00320   -0.00149
S1    4    0.392341    0.524693    0.104576    11.00000    0.00903    0.01037 =
         0.00943   -0.00088    0.00398   -0.00092
O4    3    0.907381    0.592685    0.026804    11.00000    0.00894    0.01450 =
         0.01246   -0.00154    0.00364    0.00200
O6    3    0.382346    0.961604    0.380060    11.00000    0.01675    0.01108 =
         0.01336   -0.00401    0.00370    0.00076
O2    3    0.379004    0.267414    0.098049    11.00000    0.01332    0.01112 =
         0.01439   -0.00194    0.00637   -0.00207
O3    3    0.867888    0.983757    0.029632    11.00000    0.01566    0.01233 =
         0.01243    0.00032    0.00492   -0.00428
O1    3    0.309441    0.682902    0.067738    11.00000    0.00893    0.01686 =
         0.01149    0.00118    0.00253    0.00062
O5    3    0.393721    0.566121    0.399199    11.00000    0.01949    0.01452 =
         0.01294    0.00340    0.00563    0.00174
C11   1    0.398746    0.696374    0.300539    11.00000    0.00988    0.01102 =
         0.00953    0.00014    0.00286   -0.00043
C8    1    0.397808    0.597838    0.180831    11.00000    0.01031    0.01096 =
         0.00956   -0.00008    0.00363   -0.00158
C5    1    0.527856    0.601546    0.089128    11.00000    0.01003    0.01047 =
         0.01085   -0.00149    0.00366   -0.00032
C2    1    0.734298    0.708657    0.056651    11.00000    0.00921    0.01112 =
         0.00930   -0.00115    0.00369   -0.00052
C10   1    0.443488    0.479227    0.284653    11.00000    0.01532    0.01082 =
         0.01131    0.00181    0.00308    0.00304
AFIX  43
H10   2    0.473252    0.364781    0.314869    11.00000   -1.20000
AFIX   0
C1    1    0.843984    0.766790    0.035726    11.00000    0.00848    0.01237 =
         0.00741    0.00014    0.00214   -0.00028
C3    1    0.719872    0.487214    0.083008    11.00000    0.01150    0.01126 =
         0.01679    0.00160    0.00575    0.00173
AFIX  43
H3    2    0.780604    0.373122    0.089433    11.00000   -1.20000
AFIX   0
C13   1    0.355383    0.865007    0.256278    11.00000    0.01210    0.01055 =
         0.01213   -0.00051    0.00414    0.00087
AFIX  43
H13   2    0.326876    1.014387    0.267554    11.00000   -1.20000
AFIX   0
C12   1    0.391548    0.745735    0.365574    11.00000    0.00855    0.01128 =
         0.00938   -0.00058    0.00194    0.00040
C4    1    0.616004    0.433414    0.099946    11.00000    0.01311    0.01089 =
         0.01585    0.00274    0.00648    0.00055
AFIX  43
H4    2    0.605703    0.284018    0.118602    11.00000   -1.20000
AFIX   0
C9    1    0.444523    0.430181    0.224459    11.00000    0.01500    0.01090 =
         0.01345   -0.00017    0.00562    0.00210
AFIX  43
H9    2    0.476644    0.284421    0.213335    11.00000   -1.20000
AFIX   0
C6    1    0.542229    0.826140    0.064403    11.00000    0.01104    0.01156 =
         0.01599    0.00152    0.00544    0.00189
AFIX  43
H6    2    0.482006    0.941406    0.058601    11.00000   -1.20000
AFIX   0
C14   1    0.353425    0.816734    0.195713    11.00000    0.01185    0.01125 =
         0.01101    0.00052    0.00339    0.00016
AFIX  43
H14   2    0.322664    0.929996    0.165390    11.00000   -1.20000
AFIX   0
C7    1    0.646670    0.877915    0.048399    11.00000    0.01188    0.01025 =
         0.01582    0.00213    0.00616    0.00000
AFIX  43
H7    2    0.658223    1.030593    0.031650    11.00000   -1.20000
HKLF    4
 
REM  CaSDB_Kr1a in P2(1)/n
REM R1 =  0.0411 for   4095 Fo > 4sig(Fo)  and  0.0518 for all   4873 data
REM    209 parameters refined using      0 restraints
 
END  
     
WGHT      0.0470      1.5537 
REM Highest difference peak  1.771,  deepest hole -0.557,  1-sigma level  0.097
;


_shelx_F_squared_multiplier     1.000 
 
loop_ 
 _refln_index_h 
 _refln_index_k 
 _refln_index_l 
 _refln_F_squared_calc 
 _refln_F_squared_meas 
 _refln_F_squared_sigma 
 _refln_observed_status 
   4   0   0    60752.70    62408.78    288.45 o 
   6   0   0     7302.81     8152.51     74.45 o 
   8   0   0     6451.68     6713.29     79.34 o 
  10   0   0     4416.14     4476.82     94.41 o 
  12   0   0     1010.55     1045.67     45.14 o 
  14   0   0     3164.99     3231.32     87.66 o 
  16   0   0      674.63      696.88     39.80 o 
   1   1   0     8940.77     7077.75    114.92 o 
   2   1   0      947.95      995.91      8.69 o 
   3   1   0        3.56       12.54      2.20 o 
   4   1   0     2300.05     2461.22     21.11 o 
   5   1   0     2049.92     1897.21     18.42 o 
   6   1   0      604.43      783.21     13.64 o 
   7   1   0      246.79      269.99      7.79 o 
   8   1   0      153.68      152.14      6.25 o 
   9   1   0     1396.91     1261.30     17.94 o 
  10   1   0      387.58      394.86     12.12 o 
  11   1   0        0.15        7.10      3.94 o 
  12   1   0       16.91        8.97      6.14 o 
  13   1   0      864.04      842.40     28.15 o 
  14   1   0        9.63        7.88      9.56 o 
  15   1   0      191.25      187.68     17.44 o 
  16   1   0      219.97      202.76     22.65 o 
  17   1   0      403.29      374.40     25.55 o 
   0   2   0       52.14       79.66      5.36 o 
   1   2   0     1615.06     1436.23     14.32 o 
   2   2   0      365.02      458.20      7.40 o 
   3   2   0      107.20      123.01      4.52 o 
   4   2   0        0.46        2.77      1.73 o 
   5   2   0      435.58      474.44      9.64 o 
   6   2   0       50.42       48.10      4.58 o 
   7   2   0      526.24      459.39     12.60 o 
   8   2   0       12.92       13.34      3.37 o 
   9   2   0      509.40      521.70     14.34 o 
  10   2   0       21.42       22.37      4.98 o 
  11   2   0      782.11      768.96     24.03 o 
  12   2   0      477.33      510.52     20.75 o 
  13   2   0      125.18      131.13     15.13 o 
  14   2   0       85.88       75.00     12.50 o 
  15   2   0      267.39      277.14     21.55 o 
  16   2   0      234.37      225.27     21.07 o 
   1   3   0     3043.56     2994.90     23.46 o 
   2   3   0     8688.77     9348.67     41.37 o 
   3   3   0      400.68      366.29      8.83 o 
   4   3   0     1989.95     2123.90     22.94 o 
   5   3   0     1946.88     1870.90     25.05 o 
   6   3   0     6333.69     6375.09     42.49 o 
   7   3   0       70.49       35.41      4.97 o 
   8   3   0     5495.80     5486.35     42.95 o 
   9   3   0      190.70      182.94      9.74 o 
  10   3   0      745.70      789.84     20.34 o 
  11   3   0      302.57      252.88     15.58 o 
  12   3   0     2031.06     2035.77     46.14 o 
  13   3   0       21.58       32.44     10.14 o 
  14   3   0       46.41       53.60     13.27 o 
  15   3   0       43.77       52.74     16.51 o 
   0   4   0     6081.61     6364.31     89.54 o 
   1   4   0       36.33       33.20      4.12 o 
   2   4   0        9.73        9.26      3.04 o 
   3   4   0      138.47      118.83      5.86 o 
   4   4   0     3717.07     3721.10     29.94 o 
   5   4   0      595.11      568.62     17.23 o 
   6   4   0     1954.17     2042.73     38.08 o 
   7   4   0      972.73      793.55     33.78 o 
   8   4   0     1358.31     1315.93     35.97 o 
   9   4   0      269.15      257.53     17.93 o 
  10   4   0     1586.93     1611.84     42.97 o 
  11   4   0       16.99        2.91      7.94 o 
  12   4   0      118.65      138.34     22.30 o 
  13   4   0       30.02       56.22     13.07 o 
  14   4   0      922.54      950.73     47.83 o 
   1   5   0       96.91       86.95      6.22 o 
   2   5   0      106.63      113.97      7.04 o 
   3   5   0      950.94      873.45     20.44 o 
   4   5   0        9.14        5.81      4.39 o 
   5   5   0        0.16       -5.11      5.11 o 
   6   5   0      265.71      266.95     13.75 o 
   7   5   0       24.47       13.34      7.41 o 
   8   5   0        2.65       -8.59      9.60 o 
   9   5   0      105.98       64.15     10.78 o 
  10   5   0      266.36      302.19     20.80 o 
  11   5   0       15.71        9.07     11.82 o 
  12   5   0       25.23       49.49     13.68 o 
  13   5   0       78.49       20.51     24.93 o 
   0   6   0      429.88      434.06     22.22 o 
   1   6   0      419.31      424.46     15.29 o 
   2   6   0      296.41      274.61     14.26 o 
   3   6   0      993.21     1009.71     34.49 o 
   4   6   0      606.71      604.84     25.39 o 
   5   6   0       96.23       91.45     11.69 o 
   6   6   0      519.61      471.01     27.00 o 
   7   6   0      589.70      539.61     30.21 o 
   8   6   0      147.99      148.62     17.58 o 
   9   6   0      183.24      196.15     20.63 o 
  10   6   0      586.95      624.77     39.29 o 
  11   6   0      831.09      926.21     64.67 o 
   1   7   0        1.10        3.93     10.15 o 
   2   7   0     1758.25     1784.61     45.05 o 
   3   7   0        3.34        2.84      9.30 o 
   4   7   0        4.15      -13.56     13.56 o 
   5   7   0      103.16      103.74     17.81 o 
   6   7   0      907.32     1014.45     57.38 o 
   7   7   0       71.59       82.93     17.04 o 
   8   7   0      422.88      369.00     35.65 o 
   0   8   0      293.85      292.53     30.93 o 
   1   8   0        2.24      -11.85     11.85 o 
   2   8   0        1.62       20.25     16.39 o 
   3   8   0       55.23      113.75     17.56 o 
 -17   0   1      791.22      789.99     60.53 o 
 -15   0   1     1119.14     1127.43     54.03 o 
 -13   0   1      407.63      401.28     29.95 o 
 -11   0   1     3399.58     3544.45     77.57 o 
  -9   0   1       71.55       80.39     14.77 o 
  -7   0   1     3141.46     3296.46     56.01 o 
  -5   0   1    20319.11    23196.82    305.04 o 
  -3   0   1    23736.65    25830.83     97.50 o 
   3   0   1    31803.48    33537.66    404.93 o 
   5   0   1     4399.78     4527.33     52.01 o 
   7   0   1     3656.59     3750.45     56.39 o 
   9   0   1      652.19      675.48     28.00 o 
  11   0   1       80.91       49.61     18.48 o 
  13   0   1       29.13       18.84     10.62 o 
  15   0   1      100.69      112.26     16.83 o 
  17   0   1       68.70       41.23     18.41 o 
 -17   1   1      213.97      247.92     23.05 o 
 -16   1   1      104.50       80.24     12.45 o 
 -15   1   1      173.64      181.89     16.77 o 
 -14   1   1      418.01      413.99     21.34 o 
 -13   1   1      320.84      304.54     22.75 o 
 -12   1   1      480.35      500.17     20.75 o 
 -11   1   1      386.18      377.60     17.12 o 
 -10   1   1     2965.71     2804.21     40.67 o 
  -9   1   1     1410.55     1378.99     30.26 o 
  -8   1   1     1658.28     1654.65     20.04 o 
  -7   1   1      193.10      172.20      6.81 o 
  -6   1   1     3390.44     3241.77     26.19 o 
  -5   1   1        2.90        4.41      2.00 o 
  -4   1   1     4153.15     3963.36     29.56 o 
  -3   1   1     1881.29     2218.70     14.61 o 
  -2   1   1     1883.56     1622.72     30.67 o 
  -1   1   1      545.08      612.45      8.85 o 
   0   1   1     6508.76     5209.76    106.13 o 
   1   1   1     2892.17     3123.72     24.11 o 
   2   1   1     2210.15     1911.93     25.76 o 
   3   1   1     1777.55     1829.28     16.50 o 
   4   1   1      964.13     1056.94     13.21 o 
   5   1   1      152.80      195.32      6.67 o 
   6   1   1     1145.17     1072.69     17.89 o 
   7   1   1      518.40      525.60     11.43 o 
   8   1   1      189.36      177.66      7.33 o 
   9   1   1     2123.37     2271.24     24.77 o 
  10   1   1     1166.84     1085.96     16.94 o 
  11   1   1      552.91      484.20     15.55 o 
  12   1   1      164.09      139.91     11.51 o 
  13   1   1      338.49      335.58     18.56 o 
  14   1   1      976.40      982.95     34.07 o 
  15   1   1       11.63        6.12      8.86 o 
  16   1   1      599.86      580.86     30.16 o 
 -16   2   1       41.86       27.68     11.24 o 
 -15   2   1      684.25      673.96     33.57 o 
 -14   2   1      830.53      766.11     33.24 o 
 -13   2   1       76.87       86.05     12.09 o 
 -12   2   1      182.48      183.64     13.48 o 
 -11   2   1     1578.41     1506.88     32.60 o 
 -10   2   1      631.39      555.79     19.97 o 
  -9   2   1     1276.20     1314.95     22.77 o 
  -8   2   1        4.52        4.50      3.11 o 
  -7   2   1      302.27      342.84      9.88 o 
  -6   2   1      754.44      753.73     12.16 o 
  -5   2   1     4610.56     4977.95     30.72 o 
  -4   2   1       13.00        8.77      1.63 o 
  -3   2   1      529.40      480.06      7.30 o 
  -2   2   1     1874.18     1677.46     19.68 o 
  -1   2   1     1880.75     1753.44     15.24 o 
   0   2   1      532.69      421.32      7.74 o 
   1   2   1      397.59      295.25      6.70 o 
   2   2   1      416.44      392.83      8.24 o 
   3   2   1      105.17      137.82      4.52 o 
   4   2   1        0.28        7.33      2.01 o 
   5   2   1      566.92      442.20     10.56 o 
   6   2   1      482.70      506.19     14.45 o 
   7   2   1      104.90       97.36      7.52 o 
   8   2   1      156.78      143.20      8.76 o 
   9   2   1     1356.98     1448.29     26.87 o 
  10   2   1     1495.74     1428.52     27.99 o 
  11   2   1      701.77      774.85     21.40 o 
  12   2   1       16.37       15.20      7.14 o 
  13   2   1      189.47      185.99     15.59 o 
  14   2   1      209.40      150.74     15.85 o 
  15   2   1     2262.20     2378.64     60.58 o 
  16   2   1       51.36       59.69     17.56 o 
 -16   3   1       56.95       60.34     16.58 o 
 -15   3   1      291.53      300.03     24.81 o 
 -14   3   1       34.71       31.06     12.05 o 
 -13   3   1      767.63      814.36     33.14 o 
 -12   3   1        0.42       11.11      7.59 o 
 -11   3   1       15.91        5.39      7.81 o 
 -10   3   1        0.34       10.65      5.92 o 
  -9   3   1     1859.71     1832.12     26.86 o 
  -8   3   1        4.86        4.61      2.71 o 
  -7   3   1      950.61      964.39     24.31 o 
  -6   3   1       23.74       27.68      3.97 o 
  -5   3   1      594.30      585.32     14.53 o 
  -4   3   1      484.04      456.52      9.88 o 
  -3   3   1     5361.24     5626.17     33.33 o 
  -2   3   1        0.66        4.85      2.45 o 
  -1   3   1       76.18      117.89      5.08 o 
   0   3   1        1.53        1.15      2.43 o 
   1   3   1     1763.15     1861.51     19.26 o 
   2   3   1      583.07      515.92     10.09 o 
   3   3   1      457.75      456.45      9.03 o 
   4   3   1       26.80       30.48      4.47 o 
   5   3   1      239.08      242.40      9.79 o 
   6   3   1      312.86      290.13     11.13 o 
   7   3   1       10.46       17.25      4.35 o 
   8   3   1      197.25      164.06      9.85 o 
   9   3   1       15.77        9.45      4.46 o 
  10   3   1        1.07        7.22      4.28 o 
  11   3   1      415.65      439.54     19.21 o 
  12   3   1      150.51      134.93     13.52 o 
  13   3   1      101.44       68.95     12.28 o 
  14   3   1        0.69        0.19     10.03 o 
  15   3   1        7.97       -2.65     12.80 o 
 -15   4   1      573.31      600.47     46.34 o 
 -14   4   1      115.59      104.94     22.88 o 
 -13   4   1       46.66       51.77     15.55 o 
 -12   4   1      145.70      126.16     17.53 o 
 -11   4   1      658.76      605.36     27.44 o 
 -10   4   1      153.75       94.03     11.75 o 
  -9   4   1      110.90       94.31     11.35 o 
  -8   4   1      404.82      327.33     18.62 o 
  -7   4   1       14.99        7.25      4.15 o 
  -6   4   1     1056.10     1049.28     22.46 o 
  -5   4   1      214.50      193.32      9.76 o 
  -4   4   1        4.86        9.12      2.66 o 
  -3   4   1      541.57      556.86     11.66 o 
  -2   4   1     1713.37     1694.03     21.44 o 
  -1   4   1     2409.99     2416.25     23.40 o 
   0   4   1       13.13        5.06      3.00 o 
   1   4   1      190.35      206.43      8.47 o 
   2   4   1     1071.55      970.24     18.35 o 
   3   4   1     2413.30     2591.29     26.15 o 
   4   4   1      613.26      597.78     14.20 o 
   5   4   1      399.44      398.70     13.26 o 
   6   4   1     2115.18     1967.21     34.48 o 
   7   4   1     1401.69     1471.35     36.98 o 
   8   4   1     2007.90     1817.92     43.05 o 
   9   4   1        5.52        7.04      7.72 o 
  10   4   1      183.21      194.85     16.21 o 
  11   4   1      314.51      311.83     20.26 o 
  12   4   1       45.03       44.44     14.92 o 
  13   4   1      254.28      257.33     23.05 o 
  14   4   1      135.65      157.59     20.52 o 
 -13   5   1       61.42       59.19     21.57 o 
 -12   5   1      205.28      228.83     29.06 o 
 -11   5   1      693.63      769.68     36.39 o 
 -10   5   1      379.90      313.46     20.88 o 
  -9   5   1       30.72       41.76      9.60 o 
  -8   5   1      111.10      125.21     13.31 o 
  -7   5   1      412.44      451.64     19.76 o 
  -6   5   1      251.87      220.59     11.94 o 
  -5   5   1        3.76       -0.46      4.87 o 
  -4   5   1      445.13      449.62     14.35 o 
  -3   5   1      688.47      753.48     18.92 o 
  -2   5   1      471.05      384.64     12.24 o 
  -1   5   1       10.05        5.75      3.62 o 
   0   5   1      452.72      471.85     13.32 o 
   1   5   1      255.91      272.16     10.82 o 
   2   5   1      230.85      192.37     10.17 o 
   3   5   1      470.80      550.83     16.50 o 
   4   5   1        4.31       -1.38      4.79 o 
   5   5   1      300.37      311.44     14.18 o 
   6   5   1      259.30      246.22     13.26 o 
   7   5   1      357.65      381.86     18.81 o 
   8   5   1      177.88      188.65     16.09 o 
   9   5   1      817.33      818.12     32.32 o 
  10   5   1      570.73      593.62     28.66 o 
  11   5   1        8.23        3.72      8.77 o 
  12   5   1       94.49       78.81     16.36 o 
  13   5   1      555.11      555.72     43.82 o 
 -11   6   1      671.68      675.39     47.45 o 
 -10   6   1      193.93      180.76     22.42 o 
  -9   6   1      222.66      227.60     21.20 o 
  -8   6   1      109.44      130.05     19.72 o 
  -7   6   1      592.86      694.39     33.57 o 
  -6   6   1       46.75       54.46     10.90 o 
  -5   6   1      272.49      241.24     16.39 o 
  -4   6   1      103.84      114.18     12.33 o 
  -3   6   1      169.82      167.46     17.85 o 
  -2   6   1      323.76      283.67     14.70 o 
  -1   6   1      758.25      737.34     20.92 o 
   0   6   1       41.03       42.11      6.21 o 
   1   6   1      867.54      913.12     19.95 o 
   2   6   1       46.95       52.28      6.06 o 
   3   6   1      389.96      386.69     19.22 o 
   4   6   1      147.95      141.37     14.45 o 
   5   6   1      968.38      918.73     66.19 o 
   6   6   1      341.29      336.05     24.02 o 
   7   6   1       73.98       96.00     14.76 o 
   8   6   1       36.47       30.99     10.68 o 
   9   6   1      610.35      656.11     34.25 o 
  10   6   1      128.40      139.86     18.18 o 
  11   6   1      298.48      331.50     42.98 o 
  -8   7   1       62.59       82.37     18.59 o 
  -7   7   1      171.43      162.56     24.86 o 
  -6   7   1       78.56       68.78     22.39 o 
  -5   7   1      469.37      558.37     35.37 o 
  -4   7   1      105.16       96.27     15.13 o 
  -3   7   1      290.81      313.74     22.23 o 
  -2   7   1        2.24        9.17      9.84 o 
  -1   7   1      321.94      373.27     21.25 o 
   0   7   1      401.10      377.38     23.35 o 
   1   7   1        8.25        8.20      9.72 o 
   2   7   1       37.57       25.16      9.94 o 
   3   7   1       57.32       75.83     14.79 o 
   4   7   1      162.80      119.20     18.35 o 
   5   7   1       37.20       38.16     14.54 o 
   6   7   1       49.73       46.91     14.40 o 
   7   7   1       35.08       43.90     16.25 o 
   8   7   1      110.32      131.59     23.87 o 
  -3   8   1        1.39       29.09     15.19 o 
  -2   8   1      622.72      636.66     34.34 o 
  -1   8   1      127.50      100.57     14.97 o 
   0   8   1      106.55      120.04     16.84 o 
   1   8   1      109.46      109.68     15.19 o 
   2   8   1      923.03     1022.02     46.50 o 
   3   8   1      111.72      137.74     19.00 o 
 -16   0   2      728.65      735.54     40.73 o 
 -14   0   2      325.16      346.75     29.36 o 
 -12   0   2        0.41        6.14      9.86 o 
 -10   0   2     3735.83     3727.59     74.10 o 
  -8   0   2      870.59      826.43     34.85 o 
  -6   0   2      535.67      434.08     16.81 o 
  -4   0   2      758.92      825.27     16.05 o 
   2   0   2     1745.70     1738.51     26.05 o 
   4   0   2    12471.43    13348.29     95.92 o 
   6   0   2     1849.38     1685.49     41.63 o 
   8   0   2     2832.12     2811.17     37.12 o 
  10   0   2      327.85      380.32     23.16 o 
  12   0   2        3.79        5.68     12.12 o 
  14   0   2     1407.74     1500.70     52.98 o 
  16   0   2       66.31       85.87     16.58 o 
 -17   1   2       46.30       49.04     11.76 o 
 -16   1   2        0.10       17.59     11.49 o 
 -15   1   2      562.59      515.42     27.56 o 
 -14   1   2      405.83      388.83     20.43 o 
 -13   1   2       98.06       85.69     10.11 o 
 -12   1   2       15.85       21.73      7.17 o 
 -11   1   2      786.63      785.05     24.16 o 
 -10   1   2      610.34      659.54     21.82 o 
  -9   1   2      502.74      471.36     16.74 o 
  -8   1   2       23.57       21.95      4.11 o 
  -7   1   2     2926.06     2884.86     30.33 o 
  -6   1   2     3588.62     4015.43     26.29 o 
  -5   1   2     4194.13     4355.60     29.59 o 
  -4   1   2      171.27      150.87      3.61 o 
  -3   1   2    12423.48    11383.26     80.38 o 
  -2   1   2     6159.56     6780.30     31.51 o 
  -1   1   2     2049.17     1826.50     44.63 o 
   0   1   2     2891.47     3131.60     29.56 o 
   1   1   2       73.92       62.05      3.72 o 
   2   1   2     3218.66     3423.38     21.24 o 
   3   1   2      261.70      309.72      7.30 o 
   4   1   2     3498.07     3961.18     29.95 o 
   5   1   2      125.21      108.46      5.33 o 
   6   1   2     1508.72     1589.48     21.74 o 
   7   1   2        9.71        8.29      3.29 o 
   8   1   2     1397.80     1395.90     17.88 o 
   9   1   2      263.66      247.62     10.44 o 
  10   1   2      457.48      425.77      9.25 o 
  11   1   2       63.91       52.83      7.16 o 
  12   1   2      561.29      567.12     19.13 o 
  13   1   2       10.86       17.28      7.64 o 
  14   1   2       55.10       58.07      9.95 o 
  15   1   2      155.54      136.87     16.57 o 
  16   1   2      862.38      935.11     37.82 o 
 -16   2   2      845.53      822.83     38.01 o 
 -15   2   2       28.40        2.33     10.21 o 
 -14   2   2        6.79       19.11      9.50 o 
 -13   2   2      596.75      525.31     26.01 o 
 -12   2   2     1502.14     1611.73     37.91 o 
 -11   2   2       13.09       13.51      6.37 o 
 -10   2   2       60.17       70.86      7.48 o 
  -9   2   2      544.27      532.12     17.20 o 
  -8   2   2     3179.95     3475.69     45.73 o 
  -7   2   2      224.27      193.80      7.47 o 
  -6   2   2     1953.12     2039.40     18.57 o 
  -5   2   2       11.28        9.29      2.23 o 
  -4   2   2     2739.07     3338.81     22.84 o 
  -3   2   2      718.74      690.46     10.11 o 
  -2   2   2      622.61      546.13      7.31 o 
  -1   2   2      175.80      171.37      7.23 o 
   0   2   2     1859.07     1946.95     16.99 o 
   1   2   2     1477.91     1456.96     25.41 o 
   2   2   2      116.48       76.84      3.49 o 
   3   2   2      103.95       65.98      3.26 o 
   4   2   2     1730.37     1766.75     17.77 o 
   5   2   2     2149.75     2228.96     23.12 o 
   6   2   2       27.09       28.25      4.31 o 
   7   2   2      422.78      381.48     15.70 o 
   8   2   2      306.48      280.01     14.36 o 
   9   2   2      254.30      287.89     12.66 o 
  10   2   2       26.78       22.55      5.74 o 
  11   2   2      190.20      181.37     11.13 o 
  12   2   2      595.84      691.16     24.54 o 
  13   2   2      131.79      148.05     15.63 o 
  14   2   2      857.46      864.74     35.57 o 
  15   2   2        1.81       16.81     11.10 o 
  16   2   2      376.59      333.91     29.84 o 
 -16   3   2      509.96      557.89     39.67 o 
 -15   3   2       60.32       43.50     20.30 o 
 -14   3   2        1.71       21.21     11.43 o 
 -13   3   2      636.53      655.37     29.98 o 
 -12   3   2      452.70      546.75     26.09 o 
 -11   3   2       15.92       23.38      7.39 o 
 -10   3   2       82.05       71.12      8.24 o 
  -9   3   2      441.53      406.14     16.66 o 
  -8   3   2     2415.00     2336.88     36.46 o 
  -7   3   2     1403.69     1240.26     25.01 o 
  -6   3   2      191.20      236.09      9.14 o 
  -5   3   2      465.32      496.41     12.01 o 
  -4   3   2     2198.94     2285.13     23.93 o 
  -3   3   2     1004.63      880.67     13.02 o 
  -2   3   2     6589.63     7383.83     32.65 o 
  -1   3   2      157.08      173.54      6.04 o 
   0   3   2        3.04        5.78      2.71 o 
   1   3   2      670.91      583.55     11.51 o 
   2   3   2     2368.27     2489.04     24.83 o 
   3   3   2      668.16      607.48     12.01 o 
   4   3   2     1934.39     2120.21     30.41 o 
   5   3   2     2300.99     2137.98     29.58 o 
   6   3   2      627.76      580.28     17.07 o 
   7   3   2     1046.86     1086.13     22.82 o 
   8   3   2     3080.58     3046.67     40.02 o 
   9   3   2     1067.20     1084.90     25.20 o 
  10   3   2       42.20       21.12      7.87 o 
  11   3   2      390.15      369.82     17.83 o 
  12   3   2      881.02      930.35     31.94 o 
  13   3   2        0.02       -1.40      9.92 o 
  14   3   2       19.74        8.55      9.12 o 
  15   3   2      294.26      285.81     27.31 o 
 -15   4   2      341.12      328.19     39.86 o 
 -14   4   2       17.07        7.28     17.87 o 
 -13   4   2      608.09      609.59     58.47 o 
 -12   4   2        0.46       10.57     10.32 o 
 -11   4   2       21.11       24.19      9.74 o 
 -10   4   2      125.87      125.87     12.58 o 
  -9   4   2      398.80      413.11     21.37 o 
  -8   4   2       14.95       21.53      7.66 o 
  -7   4   2       17.86       17.08      5.03 o 
  -6   4   2       15.16        9.05      4.54 o 
  -5   4   2      409.32      377.46     12.29 o 
  -4   4   2     1464.04     1524.08     19.32 o 
  -3   4   2       23.87       20.37      3.73 o 
  -2   4   2      192.82      200.38      9.30 o 
  -1   4   2      312.50      308.49      9.82 o 
   0   4   2     2643.76     2634.34     29.32 o 
   1   4   2     1302.32     1355.92     21.34 o 
   2   4   2       45.19       58.99      4.86 o 
   3   4   2       11.99       14.31      4.16 o 
   4   4   2     1830.06     1859.11     26.61 o 
   5   4   2     1818.88     1793.48     30.11 o 
   6   4   2      563.24      526.12     15.47 o 
   7   4   2      441.41      404.24     20.53 o 
   8   4   2     2441.49     2285.21     48.36 o 
   9   4   2       72.54       70.29     10.74 o 
  10   4   2      679.57      716.00     29.55 o 
  11   4   2       10.16       12.78      8.65 o 
  12   4   2        3.57       12.23     10.31 o 
  13   4   2        7.65       13.95     11.46 o 
  14   4   2      277.17      337.11     26.91 o 
 -13   5   2        0.94       -1.76     16.91 o 
 -12   5   2      150.59      177.24     25.05 o 
 -11   5   2     1129.40     1164.23     49.47 o 
 -10   5   2      169.22      208.14     19.11 o 
  -9   5   2        4.51        4.26      8.24 o 
  -8   5   2      734.66      736.16     28.49 o 
  -7   5   2      326.17      286.90     16.25 o 
  -6   5   2       41.94       26.91      5.71 o 
  -5   5   2      194.10      176.76     10.32 o 
  -4   5   2       37.61       35.17      5.70 o 
  -3   5   2     3063.01     2787.49     31.37 o 
  -2   5   2      134.18      168.33      7.90 o 
  -1   5   2      164.68      155.98      7.79 o 
   0   5   2       53.35       41.89      4.83 o 
   1   5   2      374.73      327.62     12.93 o 
   2   5   2       24.67       35.69      5.31 o 
   3   5   2      164.36      162.06     11.67 o 
   4   5   2       26.40       21.28      5.52 o 
   5   5   2       25.06       22.95      6.29 o 
   6   5   2      247.63      305.16     14.70 o 
   7   5   2       79.47       70.30      9.26 o 
   8   5   2      907.32      907.96     33.13 o 
   9   5   2        9.52       18.58      9.46 o 
  10   5   2       60.72       77.18     12.84 o 
  11   5   2      369.41      344.10     22.97 o 
  12   5   2     1542.12     1646.31     62.07 o 
  13   5   2      648.43      751.62     43.71 o 
 -11   6   2      134.41      148.08     33.11 o 
 -10   6   2      371.92      403.43     35.89 o 
  -9   6   2       93.94       81.33     16.98 o 
  -8   6   2       16.46       13.22     10.60 o 
  -7   6   2       30.40       38.12     12.50 o 
  -6   6   2     1161.06     1198.45     39.46 o 
  -5   6   2        4.27       -2.43      7.81 o 
  -4   6   2      289.92      287.39     17.89 o 
  -3   6   2      210.56      212.16     15.97 o 
  -2   6   2     1107.91     1113.22     27.83 o 
  -1   6   2      126.33      104.26      8.99 o 
   0   6   2      420.28      397.03     15.53 o 
   1   6   2      137.16      129.76      8.88 o 
   2   6   2      304.18      302.34     12.02 o 
   3   6   2     1009.32      943.60     26.93 o 
   4   6   2      890.04      831.32     30.21 o 
   5   6   2       28.39       43.17     12.52 o 
   6   6   2      131.53      142.17     16.54 o 
   7   6   2       59.46       34.51     10.73 o 
   8   6   2      605.71      639.33     33.09 o 
   9   6   2       99.10       80.21     19.47 o 
  10   6   2       27.23       23.40     11.32 o 
  11   6   2      176.95      127.15     22.77 o 
  -8   7   2      211.90      235.85     29.16 o 
  -7   7   2       31.49       32.68     13.79 o 
  -6   7   2      122.92      131.77     18.61 o 
  -5   7   2      256.92      293.59     24.35 o 
  -4   7   2       12.62       -3.00     15.34 o 
  -3   7   2      174.89      166.44     16.32 o 
  -2   7   2      450.93      455.08     27.37 o 
  -1   7   2      116.65      112.12     12.73 o 
   0   7   2       14.08       13.15     11.20 o 
   1   7   2      434.09      452.81     23.11 o 
   2   7   2      632.21      599.43     32.48 o 
   3   7   2        2.39       -6.92     11.17 o 
   4   7   2      138.13      152.68     20.27 o 
   5   7   2      534.93      551.14     36.29 o 
   6   7   2      148.29      114.55     20.24 o 
   7   7   2      143.36      120.65     19.01 o 
   8   7   2      201.77      188.67     23.14 o 
  -3   8   2      189.91      197.68     37.45 o 
  -2   8   2        4.63       20.21     11.14 o 
  -1   8   2      627.60      658.51     35.09 o 
   0   8   2      351.92      352.37     25.65 o 
   1   8   2      166.19      141.72     17.60 o 
   2   8   2       30.41       12.39     11.84 o 
   3   8   2      237.46      235.42     24.04 o 
 -17   0   3      462.10      400.06     46.40 o 
 -15   0   3     2952.53     3154.60     88.70 o 
 -13   0   3     1196.78     1228.32     50.70 o 
 -11   0   3     7604.23     7691.03     71.67 o 
  -9   0   3      890.10      864.23     37.10 o 
  -7   0   3     6601.32     6997.10     81.50 o 
  -5   0   3    14664.21    16165.97     91.34 o 
  -3   0   3       10.52       62.60      4.88 o 
   3   0   3     8928.61     8459.05     92.08 o 
   5   0   3      286.61      329.34     24.58 o 
   7   0   3     7642.60     8038.64     99.38 o 
   9   0   3     6933.58     6969.28     64.38 o 
  11   0   3     1909.21     1914.24     53.74 o 
  13   0   3     1734.47     1862.75     89.26 o 
  15   0   3      278.12      284.17     25.21 o 
 -17   1   3       13.15       -6.26     10.54 o 
 -16   1   3        0.50        4.60     10.01 o 
 -15   1   3       52.83       37.28      9.67 o 
 -14   1   3        2.24        3.32      7.62 o 
 -13   1   3      195.04      204.42     14.31 o 
 -12   1   3       58.90       60.05      8.43 o 
 -11   1   3      300.44      295.44     15.88 o 
 -10   1   3      141.38      111.65      8.72 o 
  -9   1   3     2793.82     2985.80     42.34 o 
  -8   1   3      261.46      243.74     11.86 o 
  -7   1   3     3086.58     3375.68     29.39 o 
  -6   1   3     1553.82     1501.05     16.22 o 
  -5   1   3     6169.44     6757.14     48.58 o 
  -4   1   3     2162.53     2162.94     20.34 o 
  -3   1   3     8885.40     9498.46     54.33 o 
  -2   1   3      655.92      459.78      9.84 o 
  -1   1   3      307.37      358.83     10.70 o 
   0   1   3     1775.07     1443.01     37.21 o 
   1   1   3      892.08      957.54     10.02 o 
   2   1   3      271.23      203.57      5.33 o 
   3   1   3      140.28      177.26      5.93 o 
   4   1   3     1368.94     1341.53     18.57 o 
   5   1   3     3839.08     4135.68     34.38 o 
   6   1   3     2625.10     2645.51     27.28 o 
   7   1   3      297.44      290.02     10.49 o 
   8   1   3     1513.81     1319.78     17.91 o 
   9   1   3        4.90       10.63      2.39 o 
  10   1   3       65.00       46.92      4.59 o 
  11   1   3     1978.64     2014.35     36.28 o 
  12   1   3     1244.13     1220.89     28.37 o 
  13   1   3      390.49      396.75     19.24 o 
  14   1   3      141.45      124.74     12.53 o 
  15   1   3      512.44      486.79     28.33 o 
  16   1   3       90.19      112.37     16.27 o 
 -16   2   3       38.08       60.35     13.31 o 
 -15   2   3       24.17        7.11     18.93 o 
 -14   2   3       13.37       14.43      8.99 o 
 -13   2   3        4.82       22.45      8.64 o 
 -12   2   3       13.88        8.16      5.94 o 
 -11   2   3      114.50       90.82      9.48 o 
 -10   2   3       12.11       13.88      5.52 o 
  -9   2   3      360.60      425.42     13.62 o 
  -8   2   3        0.56       -1.75      3.21 o 
  -7   2   3      114.48      128.92      5.62 o 
  -6   2   3        2.78        8.77      2.22 o 
  -5   2   3        5.23        4.85      2.13 o 
  -4   2   3        3.68       17.26      2.70 o 
  -3   2   3      108.40      134.00      4.80 o 
  -2   2   3       48.25       71.97      4.22 o 
  -1   2   3      828.27      880.39     15.43 o 
   0   2   3     3814.08     3511.89     68.23 o 
   1   2   3      156.55      212.47      5.49 o 
   2   2   3      135.06      117.46      4.51 o 
   3   2   3      322.88      357.59      7.58 o 
   4   2   3        1.82        3.57      1.58 o 
   5   2   3      221.06      194.43      8.80 o 
   6   2   3      210.52      180.69      8.91 o 
   7   2   3        0.56        3.94      3.90 o 
   8   2   3      319.60      308.88     13.65 o 
   9   2   3       50.76       42.24      7.82 o 
  10   2   3      464.08      429.02     16.23 o 
  11   2   3        2.60        8.91      6.70 o 
  12   2   3      100.14       83.59      9.74 o 
  13   2   3      168.47      184.59     15.82 o 
  14   2   3       83.13       75.53     11.52 o 
  15   2   3        8.08       35.14     11.29 o 
  16   2   3      129.41       95.10     20.63 o 
 -16   3   3      436.50      397.51     41.99 o 
 -15   3   3       99.89      108.30     16.91 o 
 -14   3   3       55.37       46.17     10.09 o 
 -13   3   3     1951.68     1872.20     48.86 o 
 -12   3   3      845.73      788.31     30.64 o 
 -11   3   3      441.09      469.68     22.65 o 
 -10   3   3      403.36      423.29     19.31 o 
  -9   3   3     1977.13     2062.13     38.69 o 
  -8   3   3      131.01      116.27      7.51 o 
  -7   3   3     3757.16     3887.53     33.11 o 
  -6   3   3     1423.73     1361.55     19.48 o 
  -5   3   3     2571.03     2628.52     26.67 o 
  -4   3   3      132.30      122.91      8.76 o 
  -3   3   3     5423.85     5863.76     59.12 o 
  -2   3   3      365.52      438.02     10.42 o 
  -1   3   3     1047.00     1161.32     14.84 o 
   0   3   3     2504.98     2499.21     28.75 o 
   1   3   3     9950.12    10861.83     60.12 o 
   2   3   3       47.21      101.00      5.17 o 
   3   3   3     2624.20     2905.16     28.03 o 
   4   3   3     3804.67     3649.31     44.80 o 
   5   3   3     3510.37     3583.46     45.89 o 
   6   3   3      148.84      125.77      8.28 o 
   7   3   3     1456.09     1595.26     33.55 o 
   8   3   3     3030.77     2973.54     45.22 o 
   9   3   3       11.15        2.32      5.35 o 
  10   3   3      282.19      278.28     14.26 o 
  11   3   3     1346.03     1329.52     35.04 o 
  12   3   3     1169.72     1135.93     42.79 o 
  13   3   3       51.42       33.74     11.81 o 
  14   3   3      705.81      693.19     36.68 o 
  15   3   3      554.69      543.40     37.01 o 
 -15   4   3      332.93      236.62     36.70 o 
 -14   4   3        0.12        8.54     15.74 o 
 -13   4   3      488.47      532.18     41.18 o 
 -12   4   3       46.34       45.40     13.43 o 
 -11   4   3     1370.47     1367.66     49.86 o 
 -10   4   3      107.92       87.19     11.31 o 
  -9   4   3       89.78      100.10     11.12 o 
  -8   4   3       97.90      104.86      8.19 o 
  -7   4   3      970.63     1112.57     25.11 o 
  -6   4   3        9.08        9.14      3.75 o 
  -5   4   3     1386.18     1378.23     25.41 o 
  -4   4   3        0.57        1.54      2.35 o 
  -3   4   3     2670.46     2645.86     22.00 o 
  -2   4   3      333.74      264.78      7.15 o 
  -1   4   3     2756.55     2761.93     38.27 o 
   0   4   3       92.06       82.20      5.82 o 
   1   4   3      220.19      202.76      8.43 o 
   2   4   3     2365.50     2237.96     26.65 o 
   3   4   3     8569.74     8554.07     57.54 o 
   4   4   3       65.59       61.36      6.99 o 
   5   4   3       12.52        9.85      5.81 o 
   6   4   3      609.67      520.91     15.88 o 
   7   4   3     3517.35     3704.64     59.56 o 
   8   4   3        2.95        3.42      6.80 o 
   9   4   3      116.09       78.47     11.13 o 
  10   4   3       44.37       58.21     11.26 o 
  11   4   3      974.24      953.58     35.35 o 
  12   4   3        0.11       -7.96      9.87 o 
  13   4   3      716.28      701.03     36.83 o 
  14   4   3      315.92      297.62     36.31 o 
 -13   5   3       81.12       68.06     18.32 o 
 -12   5   3      266.99      297.47     32.04 o 
 -11   5   3       38.23       27.84     16.95 o 
 -10   5   3        0.11        6.93     12.36 o 
  -9   5   3       25.70       13.20      9.18 o 
  -8   5   3      143.88      133.84     12.29 o 
  -7   5   3      215.80      205.77     12.93 o 
  -6   5   3      135.48      150.32     10.35 o 
  -5   5   3       49.63       70.57      7.00 o 
  -4   5   3       18.21       10.44      2.83 o 
  -3   5   3      691.97      750.75     14.41 o 
  -2   5   3        0.11        1.64      3.58 o 
  -1   5   3      106.71      106.08      6.30 o 
   0   5   3       90.97       82.31      6.27 o 
   1   5   3      109.32      101.81      7.00 o 
   2   5   3        1.36       -2.11      4.77 o 
   3   5   3      237.46      205.40     11.27 o 
   4   5   3       24.30       11.87      5.48 o 
   5   5   3       36.88       36.63      7.40 o 
   6   5   3        0.30        8.51      7.14 o 
   7   5   3      290.67      271.86     16.56 o 
   8   5   3       89.59       67.91     11.03 o 
   9   5   3        5.52        6.13      8.74 o 
  10   5   3        9.17       14.23      9.20 o 
  11   5   3      271.94      244.31     19.98 o 
  12   5   3      361.13      368.92     28.32 o 
  13   5   3       45.71       57.62     15.67 o 
 -11   6   3      280.19      323.03     44.63 o 
 -10   6   3       39.57       22.00     15.06 o 
  -9   6   3       54.92       56.50     17.09 o 
  -8   6   3       71.33       72.82     13.70 o 
  -7   6   3      733.94      729.36     31.37 o 
  -6   6   3       33.48       28.14     12.30 o 
  -5   6   3      194.63      198.52     15.24 o 
  -4   6   3      217.41      217.84     16.14 o 
  -3   6   3       90.98       78.93     10.92 o 
  -2   6   3      367.16      298.34     14.39 o 
  -1   6   3      822.42      853.93     22.76 o 
   0   6   3      325.98      340.68     14.39 o 
   1   6   3       91.13       76.01      7.75 o 
   2   6   3      407.29      408.16     15.64 o 
   3   6   3       78.02       83.28      8.41 o 
   4   6   3       24.55       13.18      7.67 o 
   5   6   3      165.05      144.76     12.57 o 
   6   6   3      920.94      932.57     38.25 o 
   7   6   3        0.11        2.44     12.55 o 
   8   6   3       52.76       34.33     12.74 o 
   9   6   3        6.40       12.62     15.78 o 
  10   6   3      368.90      355.06     26.85 o 
  11   6   3       88.78       78.36     23.18 o 
  -9   7   3      237.56      261.69     30.52 o 
  -8   7   3       63.85       56.27     18.92 o 
  -7   7   3       11.50        5.21     15.15 o 
  -6   7   3      483.13      453.66     32.82 o 
  -5   7   3      833.02      878.16     38.71 o 
  -4   7   3       54.14       43.80     10.98 o 
  -3   7   3      761.58      761.73     29.83 o 
  -2   7   3      384.64      403.28     22.30 o 
  -1   7   3      386.99      428.39     23.82 o 
   0   7   3      351.21      381.23     22.54 o 
   1   7   3     1264.83     1355.62     41.09 o 
   2   7   3      430.26      386.80     26.82 o 
   3   7   3        0.20       15.63     12.54 o 
   4   7   3      574.13      501.63     33.95 o 
   5   7   3      733.19      738.40     40.98 o 
   6   7   3        0.28      -12.21     12.21 o 
   7   7   3      335.89      350.52     29.63 o 
   8   7   3      254.77      262.22     27.02 o 
  -3   8   3      209.70      187.99     22.99 o 
  -2   8   3       14.67       17.53     14.36 o 
  -1   8   3      148.24      148.31     17.80 o 
   0   8   3       10.26       -1.16     12.65 o 
   1   8   3       38.39       48.72     18.38 o 
   2   8   3        0.53        9.76     14.17 o 
 -16   0   4      599.33      602.32     50.49 o 
 -14   0   4     3040.50     3308.66     86.26 o 
 -12   0   4      591.82      597.03     33.75 o 
 -10   0   4      366.67      417.04     25.36 o 
  -8   0   4     3285.93     3399.94     52.46 o 
  -6   0   4      791.84      810.08     18.10 o 
  -4   0   4     5674.38     6475.57     41.22 o 
  -2   0   4      129.36      142.79      4.89 o 
   2   0   4     1336.38     1576.66     26.39 o 
   4   0   4       30.47       18.77      5.71 o 
   6   0   4      599.43      546.81     24.86 o 
   8   0   4     1113.89     1175.79     49.97 o 
  10   0   4     3257.26     3229.30     80.06 o 
  12   0   4      647.35      678.98     35.08 o 
  14   0   4      107.90       84.85     16.29 o 
  16   0   4        4.64        2.10     13.92 o 
 -17   1   4       11.66       -3.54     13.12 o 
 -16   1   4        0.07       24.48     10.48 o 
 -15   1   4     1222.71     1156.03     39.86 o 
 -14   1   4      687.45      694.20     26.69 o 
 -13   1   4      359.55      344.82     18.63 o 
 -12   1   4      268.44      300.33     17.19 o 
 -11   1   4      446.59      415.82     19.01 o 
 -10   1   4      470.64      523.77     16.57 o 
  -9   1   4     2816.96     2756.74     36.67 o 
  -8   1   4     1326.19     1403.37     20.97 o 
  -7   1   4        2.06        2.42      1.96 o 
  -6   1   4      483.35      531.73      9.76 o 
  -5   1   4     4969.52     4862.84     37.60 o 
  -4   1   4     1653.60     1584.11     11.66 o 
  -3   1   4      332.31      295.92      7.35 o 
  -2   1   4      282.89      281.65      5.40 o 
  -1   1   4     3976.24     3340.51     29.49 o 
   0   1   4    16554.64    17645.35     38.84 o 
   1   1   4     1564.20     1429.37     15.40 o 
   2   1   4     1548.84     1468.12     13.53 o 
   3   1   4     3956.37     3533.69     33.58 o 
   4   1   4        5.32       18.98      2.80 o 
   5   1   4       49.69       66.36      4.77 o 
   6   1   4     1047.58     1041.58     15.08 o 
   7   1   4      105.60       98.93      5.63 o 
   8   1   4     1315.54     1380.78     24.36 o 
   9   1   4      873.69      852.91     19.74 o 
  10   1   4      716.12      690.98     20.15 o 
  11   1   4      498.56      459.56     15.59 o 
  12   1   4      903.05      903.79     26.12 o 
  13   1   4       35.37       17.87      7.23 o 
  14   1   4      825.08      899.07     30.09 o 
  15   1   4      158.79      166.10     18.34 o 
  16   1   4     1216.44     1350.13     58.18 o 
 -16   2   4     1208.41     1269.57     46.97 o 
 -15   2   4       80.96       69.17     12.68 o 
 -14   2   4      310.19      331.99     22.74 o 
 -13   2   4        0.37       -8.17      9.41 o 
 -12   2   4      244.48      252.73     14.58 o 
 -11   2   4        1.27        5.35      5.69 o 
 -10   2   4     2156.64     2240.64     31.98 o 
  -9   2   4        2.06       18.19      3.96 o 
  -8   2   4       79.13      113.86      5.95 o 
  -7   2   4      265.47      245.39      7.63 o 
  -6   2   4     2942.23     2916.37     22.28 o 
  -5   2   4     1810.26     1862.00     17.71 o 
  -4   2   4        5.37        9.71      1.98 o 
  -3   2   4     1837.47     1694.69     22.96 o 
  -2   2   4     1163.31     1078.05     14.81 o 
  -1   2   4     1582.02     1696.51     23.94 o 
   0   2   4     2652.93     2787.28     18.82 o 
   1   2   4        1.61        8.29      2.35 o 
   2   2   4      888.74      916.98     11.79 o 
   3   2   4      754.94      733.52     10.50 o 
   4   2   4     6710.92     7191.72     50.60 o 
   5   2   4     1642.49     1779.72     24.56 o 
   6   2   4        9.91       12.16      3.64 o 
   7   2   4      388.08      371.86     13.40 o 
   8   2   4     2464.34     2479.06     34.90 o 
   9   2   4      208.32      197.31     11.64 o 
  10   2   4      702.12      692.96     25.12 o 
  11   2   4       19.49       26.97      6.62 o 
  12   2   4       96.60      102.17     10.76 o 
  13   2   4        3.50       -0.74      7.48 o 
  14   2   4     1024.35     1041.34     37.04 o 
  15   2   4       11.32      -16.39     21.40 o 
  16   2   4        4.56      -11.48     13.09 o 
 -16   3   4      365.65      415.45     35.12 o 
 -15   3   4      453.47      450.64     35.37 o 
 -14   3   4     1701.41     1786.58     47.13 o 
 -13   3   4       31.14       28.44     10.40 o 
 -12   3   4        0.55        2.44      7.12 o 
 -11   3   4      180.82      178.75     14.91 o 
 -10   3   4     1768.94     1822.46     41.00 o 
  -9   3   4      581.99      533.52     21.60 o 
  -8   3   4      158.41      180.97      9.46 o 
  -7   3   4      956.31      903.04     16.30 o 
  -6   3   4     1699.78     1737.95     21.72 o 
  -5   3   4       36.18       57.26      4.49 o 
  -4   3   4     1093.37     1162.09     16.21 o 
  -3   3   4       59.86       33.16      3.03 o 
  -2   3   4      136.60      152.32      6.05 o 
  -1   3   4     1301.19     1480.50     22.35 o 
   0   3   4     2264.42     2461.15     21.39 o 
   1   3   4       92.96       90.38      5.22 o 
   2   3   4      934.04     1103.85     16.04 o 
   3   3   4       48.56       93.04      5.98 o 
   4   3   4      221.64      242.61     12.24 o 
   5   3   4      158.52      125.72      7.59 o 
   6   3   4      480.71      453.12     14.69 o 
   7   3   4        3.76        8.99      5.16 o 
   8   3   4       12.74        6.17      6.33 o 
   9   3   4      144.58       98.02     10.42 o 
  10   3   4      524.28      543.69     21.96 o 
  11   3   4      289.24      249.82     16.14 o 
  12   3   4      243.59      186.70     19.10 o 
  13   3   4       56.27       45.28     12.19 o 
  14   3   4       26.27       36.35     12.29 o 
  15   3   4      100.57      132.68     24.36 o 
 -15   4   4       62.17       29.41     16.43 o 
 -14   4   4      286.54      248.35     39.48 o 
 -13   4   4      608.17      667.44     49.09 o 
 -12   4   4      370.51      329.67     26.39 o 
 -11   4   4      375.46      334.94     22.05 o 
 -10   4   4      369.23      421.45     27.02 o 
  -9   4   4      134.83      138.20     15.84 o 
  -8   4   4     2615.47     2582.79     51.34 o 
  -7   4   4     1120.95     1009.89     24.38 o 
  -6   4   4      426.30      432.15     12.63 o 
  -5   4   4      167.38      175.78      7.37 o 
  -4   4   4      611.46      635.76     12.04 o 
  -3   4   4      255.47      230.02      9.61 o 
  -2   4   4       51.81       52.84      3.86 o 
  -1   4   4      347.97      281.19      9.79 o 
   0   4   4      564.90      549.75     11.85 o 
   1   4   4      381.51      337.18      9.96 o 
   2   4   4      341.34      305.01     10.56 o 
   3   4   4     3521.25     3275.58     44.39 o 
   4   4   4      551.86      572.17     18.77 o 
   5   4   4       27.75       17.68      5.78 o 
   6   4   4        0.31        3.36      7.08 o 
   7   4   4      471.62      480.72     22.67 o 
   8   4   4      241.36      232.05     16.83 o 
   9   4   4      200.90      166.87     15.19 o 
  10   4   4       36.98       45.17     10.38 o 
  11   4   4       36.64       23.36      9.45 o 
  12   4   4        2.40        3.08     10.31 o 
  13   4   4        7.58       13.32     11.72 o 
  14   4   4       82.46       49.98     12.85 o 
 -13   5   4       61.12       73.11     17.83 o 
 -12   5   4      146.97      147.93     24.36 o 
 -11   5   4     1037.83      966.67     53.87 o 
 -10   5   4       16.79        8.46     11.41 o 
  -9   5   4       14.84       -3.49      9.33 o 
  -8   5   4     1674.96     1614.11     46.62 o 
  -7   5   4      614.43      618.64     23.71 o 
  -6   5   4       43.48       62.74      7.80 o 
  -5   5   4      281.81      302.78     16.88 o 
  -4   5   4     2185.85     2259.91     29.16 o 
  -3   5   4     3254.48     2961.25     44.02 o 
  -2   5   4     1639.60     1706.69     25.47 o 
  -1   5   4      988.52      984.51     15.17 o 
   0   5   4      352.68      388.28     11.00 o 
   1   5   4     1334.85     1275.88     25.41 o 
   2   5   4     2841.74     3056.16     40.83 o 
   3   5   4     3617.73     3473.52     44.79 o 
   4   5   4        3.80        1.77      5.35 o 
   5   5   4        2.40        1.21      6.34 o 
   6   5   4     1694.57     1796.51     40.33 o 
   7   5   4       90.04       73.28     10.63 o 
   8   5   4      175.83      187.66     16.80 o 
   9   5   4      401.45      411.58     24.20 o 
  10   5   4      860.98      878.51     35.52 o 
  11   5   4      272.79      302.84     21.97 o 
  12   5   4      916.24     1035.60     45.07 o 
 -11   6   4       63.26       79.59     19.59 o 
 -10   6   4      203.14      230.52     28.12 o 
  -9   6   4        1.83       10.46     13.32 o 
  -8   6   4      868.47      992.72     45.85 o 
  -7   6   4       33.02       19.35      9.43 o 
  -6   6   4      892.03      920.92     34.47 o 
  -5   6   4      118.75       97.62     11.41 o 
  -4   6   4      265.31      260.61     17.44 o 
  -3   6   4      330.09      298.65     18.49 o 
  -2   6   4      938.43      904.52     23.34 o 
  -1   6   4       17.48       12.04      5.15 o 
   0   6   4       64.71       62.76      7.66 o 
   1   6   4       12.16       16.86      5.88 o 
   2   6   4      805.35      762.42     22.47 o 
   3   6   4      233.65      204.11     13.87 o 
   4   6   4      430.67      402.22     19.65 o 
   5   6   4      147.35      134.65     12.43 o 
   6   6   4        3.85       -0.25      7.12 o 
   7   6   4       69.32       51.86     10.93 o 
   8   6   4      278.22      241.11     21.69 o 
   9   6   4       27.34       13.75     10.74 o 
  10   6   4      101.78       69.56     12.37 o 
  11   6   4        0.78      -13.46     13.46 o 
  -9   7   4        7.50        3.88     12.00 o 
  -8   7   4        3.60      -11.09     14.81 o 
  -7   7   4       19.69       -3.05     14.95 o 
  -6   7   4       12.53       22.34     15.62 o 
  -5   7   4      364.55      363.72     29.71 o 
  -4   7   4       10.64        2.77      7.93 o 
  -3   7   4        1.30       -2.66      8.91 o 
  -2   7   4      278.14      339.83     21.32 o 
  -1   7   4       35.16       19.25      9.06 o 
   0   7   4       91.02       56.53     11.43 o 
   1   7   4       25.70        6.65      9.29 o 
   2   7   4      109.59      107.23     15.40 o 
   3   7   4        0.21        2.14     18.96 o 
   4   7   4      118.43      131.65     18.28 o 
   5   7   4       12.07       21.25     12.83 o 
   6   7   4        7.12       21.66     12.37 o 
   7   7   4       23.41       37.80     17.87 o 
   8   7   4        8.19       16.86     23.14 o 
  -3   8   4      702.56      704.98     50.83 o 
  -2   8   4        1.24       32.06     15.30 o 
  -1   8   4        9.34      -11.57     11.66 o 
   0   8   4       51.37       34.63     11.73 o 
   1   8   4      553.93      591.24     31.46 o 
   2   8   4       13.63       10.08     14.32 o 
 -17   0   5       19.40       33.44     18.08 o 
 -15   0   5     1038.18     1216.15     55.29 o 
 -13   0   5      202.58      200.08     21.84 o 
 -11   0   5      193.47      144.99     17.10 o 
  -9   0   5       13.09       22.28      7.49 o 
  -7   0   5        8.90        2.68      3.83 o 
  -5   0   5      889.30      995.04     17.29 o 
  -3   0   5      356.67      359.84      7.83 o 
  -1   0   5     2161.48     2146.41     20.47 o 
   1   0   5    25176.08    27163.71    322.74 o 
   3   0   5     1484.93     1555.69     28.02 o 
   5   0   5     2182.63     1970.35     36.99 o 
   7   0   5       44.70      103.65     10.70 o 
   9   0   5     4584.44     4530.64     73.25 o 
  11   0   5        0.99       14.36      6.40 o 
  13   0   5     1159.14     1209.61     46.57 o 
  15   0   5       85.35      134.50     27.28 o 
 -17   1   5       13.11       15.10     11.21 o 
 -16   1   5       14.95       17.29     10.01 o 
 -15   1   5      553.95      549.16     27.70 o 
 -14   1   5      425.82      431.63     21.71 o 
 -13   1   5      158.71      139.43     12.60 o 
 -12   1   5      727.17      682.12     25.14 o 
 -11   1   5      604.25      610.88     22.43 o 
 -10   1   5        8.85       14.64      5.24 o 
  -9   1   5      325.81      349.54     11.08 o 
  -8   1   5     1216.48     1138.57     19.52 o 
  -7   1   5      252.07      249.43      7.83 o 
  -6   1   5      622.27      671.48     10.79 o 
  -5   1   5     8686.85     9554.87     37.31 o 
  -4   1   5      668.06      548.84      9.95 o 
  -3   1   5     2406.30     2448.99     18.17 o 
  -2   1   5        8.64       13.27      2.64 o 
  -1   1   5     1665.09     1650.35     13.54 o 
   0   1   5    11982.31    10574.33    103.03 o 
   1   1   5     3858.18     3987.80     22.82 o 
   2   1   5      599.50      595.48      8.41 o 
   3   1   5      391.64      471.38      8.37 o 
   4   1   5     1637.58     1567.54     17.58 o 
   5   1   5     9258.68     9587.98     77.99 o 
   6   1   5      577.77      579.35     13.03 o 
   7   1   5      293.93      278.31      8.98 o 
   8   1   5      742.31      681.89     14.76 o 
   9   1   5     2774.09     2810.51     29.28 o 
  10   1   5      783.37      718.27     21.01 o 
  11   1   5     1598.22     1636.27     34.00 o 
  12   1   5      454.12      402.52     18.24 o 
  13   1   5      121.53      106.64     11.77 o 
  14   1   5       20.01       19.71      8.36 o 
  15   1   5      710.96      706.30     37.93 o 
  16   1   5        6.56       -5.38     12.33 o 
 -16   2   5       71.17       65.36     13.75 o 
 -15   2   5        1.88       -8.99     10.42 o 
 -14   2   5        0.23        7.91      9.17 o 
 -13   2   5      386.16      394.56     23.68 o 
 -12   2   5      138.93      109.72     11.71 o 
 -11   2   5     2098.83     2139.78     37.19 o 
 -10   2   5      612.70      578.16     16.90 o 
  -9   2   5     1060.04     1076.17     19.91 o 
  -8   2   5       26.74       22.60      3.56 o 
  -7   2   5     2519.99     2644.14     24.08 o 
  -6   2   5       43.08       42.30      3.46 o 
  -5   2   5      984.32     1254.65     15.97 o 
  -4   2   5      417.18      523.24     10.35 o 
  -3   2   5     2122.74     2275.50     24.89 o 
  -2   2   5      372.83      379.41      9.32 o 
  -1   2   5     2175.31     2447.45     24.44 o 
   0   2   5      205.70      168.85      4.77 o 
   1   2   5     2582.90     2618.04     20.13 o 
   2   2   5       68.97       44.61      3.18 o 
   3   2   5     3087.78     3306.99     24.92 o 
   4   2   5       36.69       18.69      2.96 o 
   5   2   5      657.88      746.86     16.28 o 
   6   2   5      718.44      708.82     22.09 o 
   7   2   5     2036.50     2130.70     37.16 o 
   8   2   5        6.03       20.67      6.56 o 
   9   2   5      238.85      233.71     13.30 o 
  10   2   5      642.61      578.55     21.14 o 
  11   2   5      767.57      749.82     25.19 o 
  12   2   5       35.60       30.98     10.15 o 
  13   2   5      304.02      316.79     18.56 o 
  14   2   5      535.06      530.98     27.10 o 
  15   2   5       23.88       49.28     13.29 o 
 -16   3   5       67.03       99.10     19.11 o 
 -15   3   5       45.28       35.00     14.25 o 
 -14   3   5       17.13       13.00     11.49 o 
 -13   3   5        0.60       -8.53      8.53 o 
 -12   3   5      212.99      200.98     15.36 o 
 -11   3   5        5.44        6.68      6.95 o 
 -10   3   5      250.53      252.05     16.00 o 
  -9   3   5      330.92      351.88     15.70 o 
  -8   3   5       95.69      100.61      7.39 o 
  -7   3   5     2111.59     2090.93     26.29 o 
  -6   3   5     1715.33     1624.11     25.41 o 
  -5   3   5      201.04      175.61      8.23 o 
  -4   3   5       78.31       63.42      5.39 o 
  -3   3   5     1886.75     2033.58     24.15 o 
  -2   3   5       85.10       76.32      6.66 o 
  -1   3   5        4.48        0.26      2.77 o 
   0   3   5     1294.53     1132.76     15.18 o 
   1   3   5     2285.99     2347.78     22.54 o 
   2   3   5      311.10      276.71      8.59 o 
   3   3   5       11.65       14.64      3.78 o 
   4   3   5     1577.81     1518.66     26.47 o 
   5   3   5      866.80      873.79     19.24 o 
   6   3   5      187.09      166.63     10.15 o 
   7   3   5      130.75      112.71      9.82 o 
   8   3   5      565.34      509.23     20.74 o 
   9   3   5      129.06      122.19     11.38 o 
  10   3   5      195.54      188.80     13.25 o 
  11   3   5      462.46      481.62     24.33 o 
  12   3   5      152.06      141.84     17.12 o 
  13   3   5       54.54       59.82     16.54 o 
  14   3   5      404.36      390.66     28.39 o 
  15   3   5      558.72      602.68     40.47 o 
 -15   4   5      114.81      133.81     23.77 o 
 -14   4   5      404.61      451.59     35.14 o 
 -13   4   5      147.72      155.79     21.51 o 
 -12   4   5        9.70       10.03     14.16 o 
 -11   4   5      178.49      181.73     18.34 o 
 -10   4   5      755.25      728.73     34.96 o 
  -9   4   5       28.99       49.74      9.81 o 
  -8   4   5       32.62       20.97      6.13 o 
  -7   4   5      327.13      336.31     16.59 o 
  -6   4   5      720.89      646.90     19.76 o 
  -5   4   5      345.70      345.57     15.20 o 
  -4   4   5       10.26        7.71      3.57 o 
  -3   4   5        0.47        3.04      4.19 o 
  -2   4   5      217.22      180.37     10.20 o 
  -1   4   5     1271.04     1262.22     24.78 o 
   0   4   5      573.91      540.51     10.74 o 
   1   4   5      897.32      988.43     17.36 o 
   2   4   5       89.18       83.26      6.28 o 
   3   4   5     3495.48     3727.73     39.11 o 
   4   4   5        1.05        8.92      6.11 o 
   5   4   5     2003.88     2019.99     37.21 o 
   6   4   5       12.85       21.65      6.12 o 
   7   4   5      103.89       83.13     11.87 o 
   8   4   5       34.48       26.08      8.53 o 
   9   4   5     1978.85     2020.90     48.47 o 
  10   4   5        5.41        8.88      8.29 o 
  11   4   5      117.89       88.78     13.50 o 
  12   4   5        4.02        5.18     11.58 o 
  13   4   5      797.07      806.15     40.04 o 
  14   4   5       57.71        5.79     16.42 o 
 -13   5   5      222.73      229.85     26.56 o 
 -12   5   5        0.35       14.36     13.49 o 
 -11   5   5       22.42       59.99     20.62 o 
 -10   5   5       90.31       78.77     18.01 o 
  -9   5   5      502.08      510.73     27.15 o 
  -8   5   5     1013.89      996.06     36.83 o 
  -7   5   5       51.32       55.15     10.65 o 
  -6   5   5       24.40       18.15      7.11 o 
  -5   5   5     1174.70     1251.61     32.79 o 
  -4   5   5     1788.97     1617.98     35.45 o 
  -3   5   5      898.22      878.57     25.84 o 
  -2   5   5      619.39      631.85     18.61 o 
  -1   5   5     2718.83     3084.83     32.09 o 
   0   5   5     3074.77     2776.50     32.54 o 
   1   5   5     2696.01     2655.53     37.46 o 
   2   5   5      382.51      406.40     15.54 o 
   3   5   5      706.92      753.22     23.26 o 
   4   5   5     1275.24     1201.61     32.06 o 
   5   5   5     1235.94     1275.48     33.35 o 
   6   5   5     1396.32     1348.70     35.82 o 
   7   5   5        1.87       -3.00      7.39 o 
   8   5   5       25.82       13.33      8.58 o 
   9   5   5      126.83      108.19     14.74 o 
  10   5   5      425.87      374.13     23.82 o 
  11   5   5       52.58       39.75     11.85 o 
  12   5   5       19.66       30.99     11.09 o 
 -11   6   5       84.87      105.30     19.42 o 
 -10   6   5       37.06       11.94     19.29 o 
  -9   6   5       46.64       49.63     26.12 o 
  -8   6   5      669.88      654.29     37.75 o 
  -7   6   5        2.39        5.17     10.21 o 
  -6   6   5      213.74      220.37     17.33 o 
  -5   6   5      159.70      143.20     14.14 o 
  -4   6   5      512.64      457.48     23.88 o 
  -3   6   5      378.23      377.79     19.91 o 
  -2   6   5     2167.69     2059.98     40.00 o 
  -1   6   5       16.80       14.29      5.80 o 
   0   6   5      387.28      373.02     16.81 o 
   1   6   5      257.42      239.80     14.42 o 
   2   6   5      750.87      692.63     23.96 o 
   3   6   5      210.01      238.01     13.54 o 
   4   6   5       43.34       64.37     10.09 o 
   5   6   5        1.11       14.50      7.86 o 
   6   6   5      564.79      518.31     24.02 o 
   7   6   5      824.14      917.99     32.41 o 
   8   6   5        0.30      -11.03     11.03 o 
   9   6   5       23.42       25.21     10.79 o 
  10   6   5      370.67      355.99     27.37 o 
  -8   7   5      146.29      106.04     19.67 o 
  -7   7   5       93.94       70.46     14.18 o 
  -6   7   5      355.06      388.69     31.53 o 
  -5   7   5      147.66      138.92     19.14 o 
  -4   7   5        0.39       -8.85      8.85 o 
  -3   7   5      442.83      456.96     22.95 o 
  -2   7   5      175.51      176.10     16.58 o 
  -1   7   5        0.06       -6.83      9.32 o 
   0   7   5      186.09      180.75     15.94 o 
   1   7   5      863.14      880.90     44.18 o 
   2   7   5        6.06       11.29     10.84 o 
   3   7   5      174.48      186.70     22.51 o 
   4   7   5       80.50       72.05     16.13 o 
   5   7   5      268.83      251.68     25.33 o 
   6   7   5       57.84       63.92     13.90 o 
   7   7   5     1069.95     1277.32     55.70 o 
  -2   8   5      635.48      640.75     71.90 o 
  -1   8   5      181.11      109.23     25.55 o 
   0   8   5      420.99      412.42     31.32 o 
   1   8   5      146.91      183.83     19.86 o 
 -16   0   6     1138.25     1182.94     70.06 o 
 -14   0   6      977.22     1020.91     57.17 o 
 -12   0   6     3263.46     3463.93     79.07 o 
 -10   0   6       22.70       20.57      9.72 o 
  -8   0   6     3215.88     3255.98     59.91 o 
  -6   0   6      123.10      149.93      8.33 o 
  -4   0   6     1654.09     1475.49     21.50 o 
  -2   0   6      234.98      257.01      9.25 o 
   0   0   6    28164.02    31142.68    235.74 o 
   2   0   6       63.24      204.58      9.98 o 
   4   0   6      541.38      748.00     22.19 o 
   6   0   6       49.81       57.27      8.87 o 
   8   0   6      817.20      831.07     29.65 o 
  10   0   6      423.10      405.18     17.36 o 
  12   0   6       30.03        8.34      9.08 o 
  14   0   6       15.47       25.17     16.68 o 
  16   0   6      423.88      535.40     42.16 o 
 -17   1   6      355.97      367.26     27.11 o 
 -16   1   6      602.56      597.05     30.32 o 
 -15   1   6       72.19       90.17     13.30 o 
 -14   1   6      276.13      262.65     18.85 o 
 -13   1   6      965.35      937.82     30.77 o 
 -12   1   6        2.74        5.18      7.07 o 
 -11   1   6        3.40       24.61      7.54 o 
 -10   1   6     1723.17     1812.73     35.83 o 
  -9   1   6     1921.12     1623.10     24.69 o 
  -8   1   6     1011.39      947.58     15.78 o 
  -7   1   6      128.20      113.23      5.93 o 
  -6   1   6     1077.51     1044.33     13.12 o 
  -5   1   6     1895.78     1727.04     15.30 o 
  -4   1   6     3639.92     3667.02     19.22 o 
  -3   1   6      907.39      783.58     11.84 o 
  -2   1   6      529.33      562.70      9.52 o 
  -1   1   6     3524.06     3340.05     52.40 o 
   0   1   6    30761.10    32964.43     96.92 o 
   1   1   6     1755.33     1614.06     17.20 o 
   2   1   6     1440.23     1686.96     14.09 o 
   3   1   6      349.15      354.63      7.17 o 
   4   1   6    10218.08    10999.50     73.34 o 
   5   1   6      139.56      109.15      6.22 o 
   6   1   6      671.73      668.84     17.01 o 
   7   1   6     1939.32     1927.92     31.84 o 
   8   1   6      708.53      770.42     15.85 o 
   9   1   6      175.34      149.30      7.64 o 
  10   1   6      129.66      119.15     10.11 o 
  11   1   6      283.56      260.20     13.20 o 
  12   1   6       11.61       16.52      6.46 o 
  13   1   6        4.34       -1.59      8.43 o 
  14   1   6      665.02      653.29     28.36 o 
  15   1   6      356.07      314.71     26.45 o 
  16   1   6       76.06      125.92     20.68 o 
 -16   2   6      507.76      510.15     30.43 o 
 -15   2   6      255.84      261.86     21.74 o 
 -14   2   6       17.33       16.76     10.54 o 
 -13   2   6        1.98        6.95      9.81 o 
 -12   2   6      245.23      236.02     17.50 o 
 -11   2   6      111.34      107.23      9.09 o 
 -10   2   6     1528.98     1520.63     29.03 o 
  -9   2   6      281.56      265.11      9.67 o 
  -8   2   6      833.30      837.49     14.94 o 
  -7   2   6       25.34       18.38      2.71 o 
  -6   2   6     3820.27     4022.71     28.79 o 
  -5   2   6      882.06      935.62     12.75 o 
  -4   2   6      701.74      770.50     11.44 o 
  -3   2   6       18.63       29.59      3.88 o 
  -2   2   6     4922.12     5848.64     46.18 o 
  -1   2   6     4380.31     4136.02     50.23 o 
   0   2   6      927.00      999.44     12.71 o 
   1   2   6      199.13      282.47      6.81 o 
   2   2   6     1921.25     2089.08     18.11 o 
   3   2   6        5.58       11.47      2.72 o 
   4   2   6     2698.82     2872.05     26.94 o 
   5   2   6      267.59      253.60     10.69 o 
   6   2   6      267.37      243.59     11.83 o 
   7   2   6       21.40       14.76      5.53 o 
   8   2   6     1962.24     1965.41     38.25 o 
   9   2   6      459.16      457.50     20.00 o 
  10   2   6       12.45        8.31      6.18 o 
  11   2   6       63.42       42.00      8.73 o 
  12   2   6      474.99      434.74     20.78 o 
  13   2   6        9.37       10.57     10.72 o 
  14   2   6      180.66      204.31     22.28 o 
  15   2   6        0.81       -8.06     13.28 o 
 -16   3   6      493.62      522.46     37.61 o 
 -15   3   6        0.31       15.61     16.41 o 
 -14   3   6      749.62      791.91     34.69 o 
 -13   3   6      251.85      251.35     17.74 o 
 -12   3   6       22.64       13.59      7.98 o 
 -11   3   6      496.71      468.72     21.54 o 
 -10   3   6     1094.74     1159.85     30.95 o 
  -9   3   6      807.63      739.82     22.32 o 
  -8   3   6        9.47       12.32      3.67 o 
  -7   3   6        0.69       -2.54      3.17 o 
  -6   3   6     3158.79     3381.46     37.14 o 
  -5   3   6      765.01      716.03     17.78 o 
  -4   3   6      381.81      367.64     14.55 o 
  -3   3   6      986.58      927.39     18.50 o 
  -2   3   6      818.23      891.80     21.34 o 
  -1   3   6       23.81       32.34      4.30 o 
   0   3   6     1376.36     1379.77     16.36 o 
   1   3   6     1645.78     1560.61     18.79 o 
   2   3   6      440.40      474.63     12.26 o 
   3   3   6      802.36      746.63     18.40 o 
   4   3   6      313.95      288.82     13.10 o 
   5   3   6      363.86      367.90     14.31 o 
   6   3   6      396.06      380.67     14.64 o 
   7   3   6      152.01      140.34     10.72 o 
   8   3   6      447.55      424.66     18.87 o 
   9   3   6       21.27       14.55      8.58 o 
  10   3   6        8.43        4.69      9.22 o 
  11   3   6      194.34      199.32     16.54 o 
  12   3   6        0.02        9.25      9.26 o 
  13   3   6        8.21       15.51     11.24 o 
  14   3   6      217.82      264.54     27.03 o 
  15   3   6      609.33      619.14     41.86 o 
 -15   4   6        6.84        5.76     12.79 o 
 -14   4   6      435.93      431.75     34.43 o 
 -13   4   6      108.73      108.42     22.78 o 
 -12   4   6     1599.17     1651.76     52.80 o 
 -11   4   6       85.95       83.94     11.00 o 
 -10   4   6      552.49      507.45     24.97 o 
  -9   4   6       22.65       31.81      8.71 o 
  -8   4   6     3797.33     3844.05     69.82 o 
  -7   4   6     2007.95     1882.52     39.05 o 
  -6   4   6      268.34      272.18     12.71 o 
  -5   4   6        7.43        4.83      3.51 o 
  -4   4   6     3057.79     2971.33     60.59 o 
  -3   4   6       76.24       74.62      7.26 o 
  -2   4   6     1339.67     1316.34     27.47 o 
  -1   4   6       75.54       71.32      6.79 o 
   0   4   6      240.38      227.60      7.06 o 
   1   4   6      320.56      302.20      9.80 o 
   2   4   6     1032.65     1041.10     19.31 o 
   3   4   6      233.52      225.06     10.14 o 
   4   4   6      712.42      786.31     25.24 o 
   5   4   6      589.59      561.36     20.28 o 
   6   4   6     1335.43     1429.56     40.00 o 
   7   4   6      857.72      784.95     31.22 o 
   8   4   6     1396.68     1420.50     43.51 o 
   9   4   6        2.54       27.01      9.36 o 
  10   4   6      476.74      510.88     26.32 o 
  11   4   6      126.59       91.73     12.04 o 
  12   4   6     1048.88     1067.70     44.45 o 
  13   4   6       20.60       44.96     14.47 o 
  14   4   6        1.33        0.08     12.68 o 
 -13   5   6       42.26       73.63     18.47 o 
 -12   5   6       98.78      139.26     21.16 o 
 -11   5   6        0.40       10.09     14.72 o 
 -10   5   6      288.83      267.60     21.84 o 
  -9   5   6       19.46        6.10      9.84 o 
  -8   5   6     1190.94     1192.47     39.55 o 
  -7   5   6       22.96       27.89      8.39 o 
  -6   5   6      293.84      250.81     16.32 o 
  -5   5   6        9.02       10.48      7.22 o 
  -4   5   6     2213.83     2124.23     44.63 o 
  -3   5   6      916.87      769.36     20.59 o 
  -2   5   6        0.94        4.80      4.88 o 
  -1   5   6       61.81       68.81      7.26 o 
   0   5   6     1643.65     1570.06     23.94 o 
   1   5   6      155.29      123.67      7.89 o 
   2   5   6      129.99      119.66      9.42 o 
   3   5   6      268.17      266.94     14.12 o 
   4   5   6      710.21      645.04     24.85 o 
   5   5   6        4.29       11.14      6.58 o 
   6   5   6      785.61      787.65     27.77 o 
   7   5   6      141.11      125.97     12.92 o 
   8   5   6       83.85       80.37     11.92 o 
   9   5   6      472.22      424.26     25.06 o 
  10   5   6      880.19      855.34     35.51 o 
  11   5   6        0.33        6.28      9.14 o 
  12   5   6      132.98      134.77     17.93 o 
 -11   6   6      873.74      873.19     48.67 o 
 -10   6   6      125.16      165.23     21.99 o 
  -9   6   6      463.99      438.13     29.05 o 
  -8   6   6      119.76      133.76     18.33 o 
  -7   6   6       54.55       18.40     10.71 o 
  -6   6   6      293.45      342.39     19.44 o 
  -5   6   6     1202.20     1184.67     34.71 o 
  -4   6   6      147.23      190.70     14.50 o 
  -3   6   6       67.88       32.70      8.72 o 
  -2   6   6       62.87       36.46      6.80 o 
  -1   6   6      773.99      758.96     21.10 o 
   0   6   6       75.00       58.78      7.35 o 
   1   6   6       33.25       31.77      7.21 o 
   2   6   6       14.96       18.11      7.38 o 
   3   6   6      193.05      200.28     14.04 o 
   4   6   6      170.12      210.96     17.25 o 
   5   6   6      452.48      461.66     22.49 o 
   6   6   6        7.97       -6.73      8.23 o 
   7   6   6        5.44       11.25     10.96 o 
   8   6   6        3.13       26.10     15.09 o 
   9   6   6      484.13      511.49     31.93 o 
  10   6   6       46.59       60.27     12.73 o 
  -8   7   6        1.18       21.53     19.34 o 
  -7   7   6        3.96        2.86     12.69 o 
  -6   7   6     1082.41     1088.74     50.53 o 
  -5   7   6        0.00       -9.25     12.00 o 
  -4   7   6      745.67      802.09     30.12 o 
  -3   7   6      310.42      334.70     19.93 o 
  -2   7   6      748.32      827.93     30.19 o 
  -1   7   6      248.17      229.04     18.38 o 
   0   7   6      661.15      665.05     28.16 o 
   1   7   6        3.07       -1.05     11.51 o 
   2   7   6      187.94      229.45     20.97 o 
   3   7   6      695.30      666.06     41.34 o 
   4   7   6     1088.78     1166.21     50.86 o 
   5   7   6       40.17       36.54     14.57 o 
   6   7   6      180.98      171.76     22.24 o 
   7   7   6      274.55      278.67     27.80 o 
  -2   8   6      647.48      601.34     40.79 o 
  -1   8   6       43.58       84.40     17.92 o 
   0   8   6        0.19       14.59     16.19 o 
 -17   0   7       23.85       39.12     20.25 o 
 -15   0   7       98.58       61.86     19.86 o 
 -13   0   7       94.28       96.14     16.51 o 
 -11   0   7      216.59      246.62     21.37 o 
  -9   0   7      681.86      758.49     39.10 o 
  -7   0   7      794.23      764.73     25.61 o 
  -5   0   7     7630.57     8654.46     56.48 o 
  -3   0   7    11072.36    12262.92     73.31 o 
  -1   0   7      103.24      177.89      7.58 o 
   1   0   7    15882.37    17223.36    109.33 o 
   3   0   7      244.71      313.82     13.31 o 
   5   0   7      372.70      464.60     15.81 o 
   7   0   7      577.23      552.18     23.78 o 
   9   0   7     1642.20     1663.98     38.83 o 
  11   0   7      663.67      654.55     24.92 o 
  13   0   7      654.74      634.70     31.72 o 
  15   0   7       44.77       41.00     17.37 o 
 -17   1   7       82.85       43.06     12.26 o 
 -16   1   7      258.86      265.81     21.14 o 
 -15   1   7      828.25      775.37     32.52 o 
 -14   1   7       85.33       67.75     10.90 o 
 -13   1   7        0.06       -1.89      6.23 o 
 -12   1   7      338.13      317.84     17.51 o 
 -11   1   7     1680.63     1624.01     35.82 o 
 -10   1   7       19.12       27.37      3.67 o 
  -9   1   7        1.34        3.38      4.51 o 
  -8   1   7      317.56      256.64      8.97 o 
  -7   1   7      389.65      401.53      8.93 o 
  -6   1   7      788.87      730.82     10.63 o 
  -5   1   7     5029.27     5232.29     39.65 o 
  -4   1   7      296.25      305.53      6.93 o 
  -3   1   7       93.14       97.70      3.72 o 
  -2   1   7     1647.37     1408.19     24.12 o 
  -1   1   7     3223.68     3258.66     21.19 o 
   0   1   7        9.02       13.87      1.89 o 
   1   1   7     1203.66     1246.04     11.21 o 
   2   1   7        2.82       19.31      2.18 o 
   3   1   7      426.63      388.91      7.44 o 
   4   1   7      361.90      407.14      9.81 o 
   5   1   7      207.83      142.43      6.68 o 
   6   1   7      160.06      114.42      6.55 o 
   7   1   7        2.55        3.06      3.34 o 
   8   1   7      228.33      227.32      9.81 o 
   9   1   7     1791.79     1731.71     24.02 o 
  10   1   7      101.34       67.67      7.07 o 
  11   1   7      296.94      260.14     13.53 o 
  12   1   7       70.64       72.20      8.14 o 
  13   1   7      201.10      197.10     15.50 o 
  14   1   7       70.80       72.88     12.60 o 
  15   1   7      361.65      392.88     26.65 o 
 -16   2   7        4.39       16.34     10.12 o 
 -15   2   7       87.65       79.77     13.22 o 
 -14   2   7       48.19       41.37     12.08 o 
 -13   2   7      984.02      979.93     36.24 o 
 -12   2   7       28.46       27.80      8.62 o 
 -11   2   7     1241.01     1325.69     31.04 o 
 -10   2   7      565.34      626.93     20.37 o 
  -9   2   7     2234.65     2229.94     28.74 o 
  -8   2   7       64.61       59.63      4.48 o 
  -7   2   7     5515.74     5754.09     40.50 o 
  -6   2   7     1763.64     1752.18     20.88 o 
  -5   2   7        4.65       16.06      2.72 o 
  -4   2   7      112.70       80.55      4.35 o 
  -3   2   7    11598.52    12618.12     74.98 o 
  -2   2   7       26.12       17.17      4.65 o 
  -1   2   7     2420.41     2607.87     23.41 o 
   0   2   7      906.26      933.07     10.22 o 
   1   2   7     3148.47     3257.76     20.02 o 
   2   2   7      143.69      124.86      4.52 o 
   3   2   7     8908.53     9574.92     47.65 o 
   4   2   7     1601.66     1785.99     23.47 o 
   5   2   7     1454.70     1353.63     20.96 o 
   6   2   7      125.45      118.14      8.37 o 
   7   2   7     4458.49     4622.05     57.91 o 
   8   2   7       30.29       39.64      6.44 o 
   9   2   7       19.26       23.57      7.49 o 
  10   2   7      126.80      139.38     12.87 o 
  11   2   7     1882.01     1910.84     40.57 o 
  12   2   7        1.76       -5.88      5.88 o 
  13   2   7      722.73      748.85     26.52 o 
  14   2   7      166.32      180.40     21.72 o 
  15   2   7      425.48      479.07     42.03 o 
 -16   3   7      104.77      123.50     21.27 o 
 -15   3   7      140.43      138.41     18.68 o 
 -14   3   7       86.99       85.36     14.84 o 
 -13   3   7       73.43       71.48     12.06 o 
 -12   3   7      286.62      249.28     16.97 o 
 -11   3   7      289.90      289.50     16.85 o 
 -10   3   7      160.99      164.63     11.16 o 
  -9   3   7       99.67       96.95      8.26 o 
  -8   3   7       87.80       66.20      5.10 o 
  -7   3   7       26.25        9.17      3.26 o 
  -6   3   7      373.63      352.57     14.57 o 
  -5   3   7       56.49       42.00      4.75 o 
  -4   3   7      516.58      520.37     22.81 o 
  -3   3   7      135.77      150.29      7.91 o 
  -2   3   7      661.68      608.66     16.75 o 
  -1   3   7        1.39        3.34      3.33 o 
   0   3   7        3.60        3.62      2.27 o 
   1   3   7      133.95      151.97      6.15 o 
   2   3   7     1209.61     1192.19     20.01 o 
   3   3   7       49.56       66.90      5.93 o 
   4   3   7      108.92       90.37      8.26 o 
   5   3   7       17.93       17.49      5.38 o 
   6   3   7      374.25      301.95     13.24 o 
   7   3   7      202.92      190.40     12.42 o 
   8   3   7       18.39        5.30      6.37 o 
   9   3   7       10.03        6.26      6.64 o 
  10   3   7        0.07       -7.24      9.52 o 
  11   3   7       85.31       61.58     13.10 o 
  12   3   7      104.81       81.26     14.63 o 
  13   3   7        0.10      -10.58     10.58 o 
  14   3   7        1.46       -7.36     18.03 o 
 -15   4   7      350.63      421.07     36.13 o 
 -14   4   7       65.99       51.96     16.83 o 
 -13   4   7       58.50       45.16     13.66 o 
 -12   4   7       99.53      108.65     17.05 o 
 -11   4   7      381.92      468.47     32.36 o 
 -10   4   7      835.21      805.06     29.49 o 
  -9   4   7        4.33        8.60      6.11 o 
  -8   4   7       35.68       60.32      8.49 o 
  -7   4   7       53.79       37.51      6.72 o 
  -6   4   7     1237.57     1185.58     24.09 o 
  -5   4   7      184.40      157.51     11.89 o 
  -4   4   7      408.36      454.36     17.80 o 
  -3   4   7      271.88      206.71     10.31 o 
  -2   4   7       11.70        7.10      4.42 o 
  -1   4   7      454.97      442.04     14.13 o 
   0   4   7      455.88      426.34     11.56 o 
   1   4   7        0.14        4.14      3.57 o 
   2   4   7        2.45        2.87      3.17 o 
   3   4   7       95.48       92.82      6.91 o 
   4   4   7      117.76      102.44     10.12 o 
   5   4   7      113.49      125.05     12.82 o 
   6   4   7        3.08        8.12      8.34 o 
   7   4   7       11.07        5.33      8.28 o 
   8   4   7      720.36      700.23     31.44 o 
   9   4   7      942.28      932.83     37.17 o 
  10   4   7      187.24      182.78     16.64 o 
  11   4   7       31.59       30.98     10.79 o 
  12   4   7       15.68       35.60     14.30 o 
  13   4   7       19.18       30.09     13.37 o 
 -13   5   7      133.62      155.18     23.14 o 
 -12   5   7      138.17      184.73     24.61 o 
 -11   5   7     1073.47     1184.30     53.26 o 
 -10   5   7       13.06        5.97     10.01 o 
  -9   5   7     1111.49     1174.07     42.84 o 
  -8   5   7      372.61      370.60     26.89 o 
  -7   5   7      175.65      191.89     13.80 o 
  -6   5   7     1350.73     1299.01     33.55 o 
  -5   5   7     2293.65     2288.41     43.52 o 
  -4   5   7      231.61      215.51     13.90 o 
  -3   5   7       30.47       30.69      5.28 o 
  -2   5   7     6424.01     6027.17     81.98 o 
  -1   5   7     2744.12     2792.06     37.91 o 
   0   5   7       31.15       34.77      5.84 o 
   1   5   7     1015.71     1082.78     22.84 o 
   2   5   7      908.64      860.50     23.70 o 
   3   5   7     1919.16     1976.87     36.74 o 
   4   5   7      139.30      135.28     12.46 o 
   5   5   7     1860.07     2001.84     45.23 o 
   6   5   7     1532.68     1580.62     42.16 o 
   7   5   7      216.38      207.97     15.96 o 
   8   5   7       40.27       45.59     13.88 o 
   9   5   7      777.53      764.01     32.95 o 
  10   5   7      767.48      795.84     34.62 o 
  11   5   7      112.07       96.53     15.79 o 
  12   5   7      316.71      339.95     27.48 o 
 -11   6   7      494.42      593.72     39.94 o 
 -10   6   7       45.90       79.22     18.71 o 
  -9   6   7       65.40       74.43     14.62 o 
  -8   6   7        8.97        6.04     11.15 o 
  -7   6   7      548.22      586.13     31.74 o 
  -6   6   7      397.38      429.96     24.19 o 
  -5   6   7       89.44       87.90     10.55 o 
  -4   6   7       69.05       75.63      9.47 o 
  -3   6   7     1345.83     1401.23     33.43 o 
  -2   6   7       84.04       60.58      7.90 o 
  -1   6   7      226.22      222.28     12.68 o 
   0   6   7        3.49        8.47      6.76 o 
   1   6   7       80.31       73.39      8.93 o 
   2   6   7       72.91       67.50      9.73 o 
   3   6   7      275.78      286.16     16.20 o 
   4   6   7       68.11       67.19     11.11 o 
   5   6   7       38.41       29.41      8.76 o 
   6   6   7       76.27       49.30     12.95 o 
   7   6   7      534.89      532.72     25.42 o 
   8   6   7       16.00       42.45     11.73 o 
   9   6   7        1.83        5.38     11.04 o 
  10   6   7        4.27       -5.93     14.24 o 
  -8   7   7       17.53       13.48     13.10 o 
  -7   7   7      382.94      463.98     37.12 o 
  -6   7   7        9.94      -12.59     13.95 o 
  -5   7   7      187.85      234.98     24.15 o 
  -4   7   7       32.63       36.39     11.66 o 
  -3   7   7      127.45      164.40     14.57 o 
  -2   7   7       22.28       12.26     10.17 o 
  -1   7   7        6.87       17.24      8.98 o 
   0   7   7       88.59      102.46     14.50 o 
   1   7   7      100.40       91.62     15.53 o 
   2   7   7      232.62      210.74     20.51 o 
   3   7   7        0.22       18.86     10.55 o 
   4   7   7        5.66       12.57     13.60 o 
   5   7   7        0.42       13.31     12.92 o 
   6   7   7       20.57       14.90     11.84 o 
   7   7   7        5.71       38.47     15.17 o 
 -16   0   8       68.38       67.83     21.29 o 
 -14   0   8        9.59       20.77     10.74 o 
 -12   0   8      359.52      379.72     26.78 o 
 -10   0   8      112.93       99.73     13.66 o 
  -8   0   8       62.69       38.10      8.69 o 
  -6   0   8     1932.19     2165.35     31.72 o 
  -4   0   8      640.04      806.23     13.59 o 
  -2   0   8      312.92      223.06      9.24 o 
   0   0   8     1664.92     1945.14     27.99 o 
   2   0   8       19.11       45.43      5.27 o 
   4   0   8     2818.67     2618.88     31.45 o 
   6   0   8      910.37      860.23     23.21 o 
   8   0   8     2173.67     2238.49     42.52 o 
  10   0   8        8.51       12.55      5.85 o 
  12   0   8     1405.73     1457.30     45.05 o 
  14   0   8       25.43       14.54     14.39 o 
 -17   1   8       25.19       14.07     10.42 o 
 -16   1   8      997.41     1025.90     38.72 o 
 -15   1   8      219.29      221.82     18.93 o 
 -14   1   8       47.79       46.29     10.90 o 
 -13   1   8      116.84       92.44     10.91 o 
 -12   1   8      109.18      113.15     11.28 o 
 -11   1   8       20.58       28.27      7.38 o 
 -10   1   8     2209.73     2262.15     33.72 o 
  -9   1   8      861.18      777.00     19.43 o 
  -8   1   8      373.17      391.13     10.54 o 
  -7   1   8        0.11        2.77      2.25 o 
  -6   1   8     4245.55     4472.81     26.13 o 
  -5   1   8      124.24      101.16      4.45 o 
  -4   1   8     1985.61     2192.94     19.41 o 
  -3   1   8      360.83      304.35      8.37 o 
  -2   1   8     1980.96     2021.89     20.95 o 
  -1   1   8      173.25      231.18      6.32 o 
   0   1   8    11488.91    12698.17     56.03 o 
   1   1   8      140.65      154.14      4.66 o 
   2   1   8      173.56      162.95      4.56 o 
   3   1   8      130.51      187.64      5.91 o 
   4   1   8    12102.33    12733.68     75.21 o 
   5   1   8      576.49      599.31     13.22 o 
   6   1   8      248.96      266.44      9.47 o 
   7   1   8      453.50      408.44     12.24 o 
   8   1   8     1481.88     1464.97     23.28 o 
   9   1   8      402.66      360.13     11.83 o 
  10   1   8       15.45       11.71      5.58 o 
  11   1   8       28.86       23.63      6.76 o 
  12   1   8        4.01        5.28      5.87 o 
  13   1   8      293.55      297.75     22.25 o 
  14   1   8      477.96      481.07     28.69 o 
  15   1   8       19.40        2.54     15.87 o 
 -16   2   8        0.53       40.73     13.86 o 
 -15   2   8       95.31       87.85     15.32 o 
 -14   2   8      524.26      550.90     29.00 o 
 -13   2   8        0.01       -2.50      9.66 o 
 -12   2   8      214.69      215.39     17.34 o 
 -11   2   8      188.48      153.57     11.15 o 
 -10   2   8        0.84        7.47      3.71 o 
  -9   2   8        8.74        5.71      3.77 o 
  -8   2   8     2397.69     2427.31     35.01 o 
  -7   2   8        7.13        4.14      3.93 o 
  -6   2   8        6.79       18.93      2.67 o 
  -5   2   8      171.39      151.07      7.23 o 
  -4   2   8     3955.55     4213.10     27.65 o 
  -3   2   8     1235.65     1296.14     29.27 o 
  -2   2   8     5768.84     6286.41     52.74 o 
  -1   2   8     1092.09     1199.98     13.38 o 
   0   2   8     7732.63     8776.08     41.99 o 
   1   2   8      189.51      253.23      6.18 o 
   2   2   8     5092.25     5631.96     33.87 o 
   3   2   8      353.36      329.50      9.53 o 
   4   2   8      644.98      693.73     14.43 o 
   5   2   8       30.08       32.88      4.15 o 
   6   2   8     1574.38     1570.29     28.74 o 
   7   2   8        0.42       10.89      5.69 o 
   8   2   8      107.05      128.49     10.41 o 
   9   2   8       25.26       15.51      7.22 o 
  10   2   8     1453.29     1394.71     37.86 o 
  11   2   8       30.97       24.07      7.68 o 
  12   2   8       65.62       49.56      7.95 o 
  13   2   8        0.36        5.82     11.08 o 
  14   2   8      537.60      623.68     39.82 o 
  15   2   8       23.07       37.75     20.82 o 
 -16   3   8      680.54      725.52     44.76 o 
 -15   3   8       90.10       65.10     14.00 o 
 -14   3   8      135.18      146.57     18.21 o 
 -13   3   8      390.66      363.91     23.56 o 
 -12   3   8      130.62      133.37     13.99 o 
 -11   3   8     1065.46     1014.69     30.25 o 
 -10   3   8      211.24      176.01     11.33 o 
  -9   3   8       24.98       32.60      5.63 o 
  -8   3   8       90.27       76.14      5.98 o 
  -7   3   8      898.52      830.07     18.22 o 
  -6   3   8       53.94       80.64      5.03 o 
  -5   3   8       75.75       60.40      4.60 o 
  -4   3   8        8.31       28.31      2.87 o 
  -3   3   8      158.76      129.35      8.01 o 
  -2   3   8        3.32       11.02      4.55 o 
  -1   3   8       14.91       11.03      3.77 o 
   0   3   8      590.80      552.81      8.43 o 
   1   3   8        4.27        7.02      3.03 o 
   2   3   8      100.54      106.06      5.86 o 
   3   3   8     1338.87     1235.36     22.61 o 
   4   3   8      456.77      462.18     16.41 o 
   5   3   8       67.78       56.11      7.78 o 
   6   3   8      239.47      226.24     11.78 o 
   7   3   8      152.44      160.45     11.71 o 
   8   3   8     1047.79      930.58     28.05 o 
   9   3   8      343.27      322.19     20.93 o 
  10   3   8      265.21      310.98     22.02 o 
  11   3   8        2.38       13.74      9.77 o 
  12   3   8       57.93       42.17     15.41 o 
  13   3   8      689.98      712.00     38.16 o 
  14   3   8      595.44      613.62     49.23 o 
 -15   4   8       32.99       39.02     20.57 o 
 -14   4   8        1.78       -8.12     13.62 o 
 -13   4   8       17.03       -3.09     16.58 o 
 -12   4   8     1936.01     2125.09     63.91 o 
 -11   4   8      281.61      273.12     28.85 o 
 -10   4   8      292.38      299.70     21.60 o 
  -9   4   8      129.66       99.61      9.99 o 
  -8   4   8     1406.95     1418.44     32.47 o 
  -7   4   8        4.08        0.84      5.11 o 
  -6   4   8     1026.74     1107.81     35.18 o 
  -5   4   8        0.24        8.77      5.07 o 
  -4   4   8      545.49      616.74     13.19 o 
  -3   4   8      137.39      103.19      8.22 o 
  -2   4   8     2878.97     2905.08     39.68 o 
  -1   4   8       37.82       50.19      5.71 o 
   0   4   8       36.23       36.64      4.02 o 
   1   4   8      131.35       92.43      5.49 o 
   2   4   8     1127.73     1179.50     19.69 o 
   3   4   8      308.82      330.16     12.33 o 
   4   4   8     2257.08     2259.91     43.61 o 
   5   4   8        1.05       11.01      8.19 o 
   6   4   8     1200.78     1185.63     37.62 o 
   7   4   8       66.65       50.72     10.62 o 
   8   4   8     2308.15     2579.68     59.56 o 
   9   4   8      167.94      217.11     19.21 o 
  10   4   8       66.01       57.08     12.73 o 
  11   4   8      218.32      244.43     19.90 o 
  12   4   8     2997.20     3269.11     72.60 o 
  13   4   8      165.74      169.75     20.51 o 
 -13   5   8        2.48       12.12     15.30 o 
 -12   5   8      679.00      694.08     42.82 o 
 -11   5   8      400.10      395.52     32.32 o 
 -10   5   8      408.61      392.43     31.78 o 
  -9   5   8      208.31      220.88     20.15 o 
  -8   5   8      434.56      436.43     26.50 o 
  -7   5   8       42.30       15.31      6.44 o 
  -6   5   8     1391.40     1451.27     35.23 o 
  -5   5   8      729.99      682.76     26.59 o 
  -4   5   8      158.63      143.50     10.88 o 
  -3   5   8        1.43        3.78      4.41 o 
  -2   5   8     1167.60     1127.92     24.30 o 
  -1   5   8       74.35       60.80      6.91 o 
   0   5   8     1315.09     1335.29     24.28 o 
   1   5   8      439.30      469.95     17.24 o 
   2   5   8      649.49      695.94     21.62 o 
   3   5   8       22.69       18.21      5.88 o 
   4   5   8     1007.32      996.55     31.35 o 
   5   5   8      306.10      275.50     17.76 o 
   6   5   8      154.75      148.62     14.57 o 
   7   5   8       89.85       97.53     12.46 o 
   8   5   8     1455.71     1375.89     39.82 o 
   9   5   8        1.12        7.70      9.02 o 
  10   5   8       12.18       16.12     13.25 o 
  11   5   8       68.80       46.21     11.89 o 
  12   5   8      692.62      702.96     39.43 o 
 -11   6   8      756.10      835.81     47.78 o 
 -10   6   8       78.64       71.46     16.58 o 
  -9   6   8        2.38      -11.68     11.68 o 
  -8   6   8      328.61      356.39     25.81 o 
  -7   6   8       44.48       57.30     12.99 o 
  -6   6   8      120.28      111.74     13.18 o 
  -5   6   8      108.69      106.49     13.46 o 
  -4   6   8      377.98      383.74     20.05 o 
  -3   6   8       20.92        9.35      6.35 o 
  -2   6   8        3.43        4.10      6.17 o 
  -1   6   8       16.15       12.64      6.24 o 
   0   6   8        0.41       -1.03      6.31 o 
   1   6   8       70.42       71.35      8.93 o 
   2   6   8      103.26       90.49     10.33 o 
   3   6   8        2.01        5.62      7.12 o 
   4   6   8       36.39       30.56      8.72 o 
   5   6   8      470.29      458.58     25.26 o 
   6   6   8       51.31       46.35     10.87 o 
   7   6   8      218.21      220.34     19.76 o 
   8   6   8        6.05        3.43      8.64 o 
   9   6   8      460.51      419.81     24.40 o 
  10   6   8      170.29      180.31     18.86 o 
  -8   7   8       35.74       42.19     14.63 o 
  -7   7   8      498.76      496.79     35.68 o 
  -6   7   8      294.53      320.03     28.72 o 
  -5   7   8       41.01       37.89     13.19 o 
  -4   7   8     1557.41     1694.65     47.54 o 
  -3   7   8      358.53      389.59     23.44 o 
  -2   7   8      114.87      105.54     13.01 o 
  -1   7   8        8.75       22.61      7.33 o 
   0   7   8     1011.09     1088.94     51.84 o 
   1   7   8       83.09       58.14     13.66 o 
   2   7   8        0.20       -2.27     12.02 o 
   3   7   8      233.27      234.98     22.38 o 
   4   7   8      457.26      511.48     32.20 o 
   5   7   8      162.35      117.72     17.39 o 
   6   7   8      236.97      237.26     23.15 o 
 -17   0   9      311.90      308.39     37.24 o 
 -15   0   9      321.60      292.30     44.05 o 
 -13   0   9      774.29      844.72     41.19 o 
 -11   0   9      104.27      107.28     14.58 o 
  -9   0   9     1329.61     1363.90     29.85 o 
  -7   0   9        1.46       -6.08      6.08 o 
  -5   0   9    11207.93    12058.73    123.09 o 
  -3   0   9      590.28      777.79     14.80 o 
  -1   0   9     4940.62     5402.16     56.44 o 
   1   0   9      257.31      447.70     13.40 o 
   3   0   9      753.40      717.18     22.20 o 
   5   0   9      206.80      210.30     10.36 o 
   7   0   9        4.14        9.97      4.76 o 
   9   0   9     1612.28     1644.72     49.57 o 
  11   0   9      958.91      959.07     34.97 o 
  13   0   9      196.67      205.76     22.25 o 
  15   0   9      324.48      253.71     39.26 o 
 -17   1   9      426.66      416.30     28.88 o 
 -16   1   9      109.93       85.36     13.60 o 
 -15   1   9     1454.13     1488.93     44.35 o 
 -14   1   9      819.97      752.51     30.73 o 
 -13   1   9      165.38      169.25     13.93 o 
 -12   1   9       18.94       28.16      7.42 o 
 -11   1   9     3589.03     3499.74     52.46 o 
 -10   1   9      153.81      147.61      9.22 o 
  -9   1   9      312.12      320.12     11.95 o 
  -8   1   9      782.87      734.30     13.71 o 
  -7   1   9     2308.90     2376.74     22.89 o 
  -6   1   9     2176.20     2042.18     20.63 o 
  -5   1   9     1878.78     1968.39     18.10 o 
  -4   1   9     1272.15     1134.33     16.39 o 
  -3   1   9     1388.30     1562.21     19.19 o 
  -2   1   9     4351.89     4167.06     45.48 o 
  -1   1   9     8886.46     9717.58     48.23 o 
   0   1   9     2506.67     2230.24     16.56 o 
   1   1   9      314.88      427.29      8.01 o 
   2   1   9      322.27      332.70      6.62 o 
   3   1   9     3938.23     4131.92     28.57 o 
   4   1   9     2404.29     2308.39     23.52 o 
   5   1   9      167.32      176.84     11.73 o 
   6   1   9     1067.23     1069.10     18.76 o 
   7   1   9      230.81      248.89      9.39 o 
   8   1   9      859.22      798.19     17.18 o 
   9   1   9     1215.13     1264.27     23.31 o 
  10   1   9        2.90       -5.02      5.02 o 
  11   1   9       35.16       33.14      6.90 o 
  12   1   9      437.41      419.09     19.82 o 
  13   1   9      374.91      356.30     22.73 o 
  14   1   9        0.28        0.41     16.20 o 
  15   1   9      194.65      172.93     19.43 o 
 -16   2   9       44.11       35.09     11.12 o 
 -15   2   9      175.18      221.98     19.71 o 
 -14   2   9       53.44       48.17     11.44 o 
 -13   2   9      293.36      299.92     21.00 o 
 -12   2   9       74.91       74.52     12.14 o 
 -11   2   9      147.85      167.97     12.85 o 
 -10   2   9       45.32       52.50      6.20 o 
  -9   2   9      363.35      343.59     12.81 o 
  -8   2   9      494.95      421.65     12.75 o 
  -7   2   9     2943.54     2921.31     27.61 o 
  -6   2   9     1092.02      993.86     15.13 o 
  -5   2   9     1308.60     1334.48     16.55 o 
  -4   2   9        1.30        3.57      1.81 o 
  -3   2   9     4315.04     4462.24     42.25 o 
  -2   2   9        7.83        7.50      2.37 o 
  -1   2   9      108.58      174.43      5.12 o 
   0   2   9      569.95      566.99      9.31 o 
   1   2   9      824.66      747.19     10.46 o 
   2   2   9      119.66      121.88      5.03 o 
   3   2   9     2076.46     2121.46     24.74 o 
   4   2   9       93.97      101.55      6.54 o 
   5   2   9      531.66      483.77     12.62 o 
   6   2   9        5.28        5.54      4.11 o 
   7   2   9      884.03      888.67     21.07 o 
   8   2   9      152.29      146.06     10.38 o 
   9   2   9      151.93      147.39     10.94 o 
  10   2   9       78.02       74.53      9.99 o 
  11   2   9      582.39      567.51     34.77 o 
  12   2   9        4.83       10.73      8.63 o 
  13   2   9      456.35      518.41     30.83 o 
  14   2   9        0.58       20.69     15.77 o 
  15   2   9      136.28      116.37     19.75 o 
 -16   3   9       42.67       46.43     14.04 o 
 -15   3   9      111.97      109.51     17.42 o 
 -14   3   9      891.96      887.05     45.08 o 
 -13   3   9      509.85      488.97     29.84 o 
 -12   3   9       44.65       46.94      9.25 o 
 -11   3   9      537.39      537.70     25.08 o 
 -10   3   9     2076.79     2083.13     36.24 o 
  -9   3   9      305.74      275.15     12.17 o 
  -8   3   9     1101.74     1085.93     23.52 o 
  -7   3   9      877.12      877.27     16.64 o 
  -6   3   9     1986.72     1711.71     26.99 o 
  -5   3   9      182.64      179.81      6.74 o 
  -4   3   9      492.95      410.59     10.20 o 
  -3   3   9      162.86      142.77      7.17 o 
  -2   3   9       66.35       99.73      7.90 o 
  -1   3   9       95.07       71.00      4.65 o 
   0   3   9     1513.73     1450.43     23.82 o 
   1   3   9      236.18      232.75      8.64 o 
   2   3   9      297.12      231.85      8.87 o 
   3   3   9     2534.99     2638.67     31.07 o 
   4   3   9     1208.72     1118.07     24.71 o 
   5   3   9      543.64      530.74     17.71 o 
   6   3   9       18.23       11.38      4.27 o 
   7   3   9      971.99     1114.60     28.77 o 
   8   3   9       96.32       74.51     10.45 o 
   9   3   9       23.10        3.98      8.78 o 
  10   3   9      886.84      796.15     32.41 o 
  11   3   9      372.53      332.49     22.00 o 
  12   3   9       12.74       15.32     10.68 o 
  13   3   9       14.36        7.94     14.06 o 
  14   3   9      291.71      320.81     30.68 o 
 -15   4   9      453.34      557.67     40.71 o 
 -14   4   9       67.45       64.40     17.69 o 
 -13   4   9     1150.12     1190.72     47.69 o 
 -12   4   9      577.19      539.06     35.99 o 
 -11   4   9       26.82       38.01     13.21 o 
 -10   4   9       65.58       65.21     12.82 o 
  -9   4   9     4003.08     4274.65     77.16 o 
  -8   4   9      295.65      238.29     13.97 o 
  -7   4   9     1477.04     1435.17     34.17 o 
  -6   4   9       20.01       20.58      6.55 o 
  -5   4   9     3651.06     3868.02     62.86 o 
  -4   4   9      162.00      129.67      7.90 o 
  -3   4   9     1457.90     1569.19     28.24 o 
  -2   4   9       14.29       13.96      5.13 o 
  -1   4   9      992.58     1103.56     22.97 o 
   0   4   9      334.18      313.53     12.02 o 
   1   4   9     2079.24     2163.18     22.72 o 
   2   4   9      747.87      747.22     15.70 o 
   3   4   9      518.46      520.56     16.21 o 
   4   4   9      348.66      392.43     19.15 o 
   5   4   9      971.92     1052.38     31.75 o 
   6   4   9       83.37       49.90     10.83 o 
   7   4   9      248.30      250.29     19.16 o 
   8   4   9      277.24      271.31     20.52 o 
   9   4   9        1.29        3.94     11.55 o 
  10   4   9       21.10       14.94      8.53 o 
  11   4   9      790.16      726.88     32.95 o 
  12   4   9        3.08        7.29     12.19 o 
  13   4   9       11.66        6.34     10.40 o 
 -13   5   9       68.74       72.36     16.06 o 
 -12   5   9      325.11      326.13     30.13 o 
 -11   5   9      327.89      351.39     30.26 o 
 -10   5   9      312.61      302.97     23.72 o 
  -9   5   9       46.62       37.87     13.90 o 
  -8   5   9       16.96       -1.18      7.64 o 
  -7   5   9       33.61       17.45      9.04 o 
  -6   5   9      274.50      289.98     16.65 o 
  -5   5   9      329.61      364.75     17.88 o 
  -4   5   9        8.70        8.12      6.04 o 
  -3   5   9      114.08      122.52      8.30 o 
  -2   5   9     1702.30     1653.58     29.65 o 
  -1   5   9      519.19      488.18     16.52 o 
   0   5   9       17.24       16.73      5.65 o 
   1   5   9       45.83       61.55      8.77 o 
   2   5   9      721.28      736.56     22.01 o 
   3   5   9      888.48      830.16     23.96 o 
   4   5   9      971.98      910.11     30.89 o 
   5   5   9      420.12      449.71     22.52 o 
   6   5   9       71.55       82.96     10.89 o 
   7   5   9      163.32      148.76     14.75 o 
   8   5   9      260.72      223.00     18.92 o 
   9   5   9       52.65       46.68     10.90 o 
  10   5   9       40.09       45.72     10.63 o 
  11   5   9       11.09        9.09     13.41 o 
 -11   6   9      329.15      365.39     45.66 o 
 -10   6   9       56.12       42.28     14.50 o 
  -9   6   9       54.33       72.47     14.05 o 
  -8   6   9      213.35      219.81     21.29 o 
  -7   6   9       20.14       15.09     11.83 o 
  -6   6   9      329.62      315.00     21.12 o 
  -5   6   9       46.67       61.46      9.85 o 
  -4   6   9      115.56      147.53     14.38 o 
  -3   6   9      319.26      317.80     15.62 o 
  -2   6   9     1026.21     1010.48     27.52 o 
  -1   6   9       49.96       68.14      8.48 o 
   0   6   9       45.39       34.50      6.80 o 
   1   6   9      642.17      659.96     23.60 o 
   2   6   9      758.74      785.55     26.23 o 
   3   6   9      382.20      386.87     18.81 o 
   4   6   9       76.42       69.53     10.90 o 
   5   6   9       19.89       11.27      8.12 o 
   6   6   9      519.18      454.90     24.90 o 
   7   6   9      252.32      252.89     19.03 o 
   8   6   9      352.67      338.54     22.41 o 
   9   6   9       54.22       28.34      9.95 o 
  -8   7   9      726.63      778.14     45.24 o 
  -7   7   9     1236.75     1465.67     60.72 o 
  -6   7   9      112.24      148.17     20.23 o 
  -5   7   9       30.37       54.19     16.01 o 
  -4   7   9      191.01      204.93     18.08 o 
  -3   7   9     1532.90     1742.73     48.39 o 
  -2   7   9       85.61       71.64     10.96 o 
  -1   7   9      299.24      284.73     18.74 o 
   0   7   9      312.12      328.35     18.40 o 
   1   7   9      118.87      108.66     15.03 o 
   2   7   9        0.62      -12.26     12.26 o 
   3   7   9      412.05      391.79     31.45 o 
   4   7   9      166.96      152.07     18.71 o 
   5   7   9       89.41       83.18     14.56 o 
   6   7   9      176.58      205.89     29.60 o 
 -16   0  10       30.32       28.58     18.21 o 
 -14   0  10      696.68      770.04     41.53 o 
 -12   0  10       11.19       14.68     11.03 o 
 -10   0  10      203.73      171.28      8.50 o 
  -8   0  10       19.16       13.57      7.02 o 
  -6   0  10     2406.90     2686.87     45.70 o 
  -4   0  10     2993.87     3553.05     36.42 o 
  -2   0  10     4458.46     5183.35     44.30 o 
   0   0  10      433.24      487.16     14.69 o 
   2   0  10       64.88      136.72     10.34 o 
   4   0  10      108.10      158.35     12.71 o 
   6   0  10        0.59        6.40      3.15 o 
   8   0  10     1900.93     1934.25     50.35 o 
  10   0  10      486.66      500.58     22.90 o 
  12   0  10     1695.94     1652.71     61.06 o 
  14   0  10        3.54       11.53     13.03 o 
 -17   1  10       25.67       19.27     11.87 o 
 -16   1  10     1258.53     1331.83     43.66 o 
 -15   1  10      468.63      468.23     26.17 o 
 -14   1  10      383.85      376.29     23.26 o 
 -13   1  10      137.19      150.16     12.87 o 
 -12   1  10     1226.32     1319.26     34.31 o 
 -11   1  10       28.88       12.43      6.69 o 
 -10   1  10      411.74      395.95     17.19 o 
  -9   1  10      182.76      151.35      7.10 o 
  -8   1  10     1225.54     1315.09     18.45 o 
  -7   1  10       87.34       66.21      4.49 o 
  -6   1  10     1973.81     1997.58     20.69 o 
  -5   1  10     1028.13      988.21     14.67 o 
  -4   1  10       41.20       38.68      3.67 o 
  -3   1  10      904.65      804.23     17.02 o 
  -2   1  10     2549.55     2751.83     21.12 o 
  -1   1  10     1806.79     1768.32     22.14 o 
   0   1  10       88.91      122.64      4.32 o 
   1   1  10    13416.10    13115.81     88.73 o 
   2   1  10     2287.07     2480.63     20.51 o 
   3   1  10      434.63      427.56      8.96 o 
   4   1  10     2431.21     2474.41     27.33 o 
   5   1  10     3639.22     3487.90     43.40 o 
   6   1  10       74.35       71.82      5.46 o 
   7   1  10       93.15      105.93      6.77 o 
   8   1  10     2007.86     2107.37     27.87 o 
   9   1  10     2584.13     2532.41     33.98 o 
  10   1  10       10.67       13.48      5.40 o 
  11   1  10      300.10      288.91     15.71 o 
  12   1  10       43.29       24.76      9.57 o 
  13   1  10      882.17      855.95     34.91 o 
  14   1  10      155.66      141.89     21.11 o 
  15   1  10      327.13      352.66     28.96 o 
 -16   2  10      157.77      166.52     19.85 o 
 -15   2  10        0.19        4.92     11.01 o 
 -14   2  10     1911.67     2010.21     54.09 o 
 -13   2  10      148.34      131.12     15.21 o 
 -12   2  10      615.79      634.48     28.19 o 
 -11   2  10      102.59      105.71     12.33 o 
 -10   2  10     1306.32     1386.05     26.68 o 
  -9   2  10      346.20      301.63     12.29 o 
  -8   2  10     3052.78     3256.41     38.72 o 
  -7   2  10      186.27      143.57      6.27 o 
  -6   2  10     1147.85     1153.29     16.62 o 
  -5   2  10        1.06        3.24      2.20 o 
  -4   2  10     2721.01     2794.66     26.48 o 
  -3   2  10      166.59      123.72      7.82 o 
  -2   2  10      763.65      873.12     12.60 o 
  -1   2  10      325.05      309.13      7.41 o 
   0   2  10     9034.95     9923.16     43.30 o 
   1   2  10      471.35      485.49      9.21 o 
   2   2  10     2635.68     2616.55     21.91 o 
   3   2  10       54.94       43.79      4.11 o 
   4   2  10     1186.74     1172.27     19.37 o 
   5   2  10        0.45        5.39      3.18 o 
   6   2  10     4114.99     4260.71     48.45 o 
   7   2  10     2503.67     2426.78     36.41 o 
   8   2  10       35.36       42.15     10.03 o 
   9   2  10        4.08       -0.82      5.53 o 
  10   2  10     2137.82     2181.95     40.51 o 
  11   2  10      472.00      430.54     24.25 o 
  12   2  10      275.95      299.66     21.28 o 
  13   2  10       12.31       23.40     12.42 o 
  14   2  10     1125.65     1190.50     55.82 o 
 -16   3  10       19.63       -3.22     12.28 o 
 -15   3  10       18.19        2.97     11.98 o 
 -14   3  10      136.65      152.38     19.38 o 
 -13   3  10        0.03       -0.09     10.37 o 
 -12   3  10        1.04       10.26     11.09 o 
 -11   3  10      216.11      229.21     17.79 o 
 -10   3  10      137.02      125.61     11.26 o 
  -9   3  10      277.71      239.68     13.93 o 
  -8   3  10        3.88        5.15      5.01 o 
  -7   3  10       21.17       19.05      4.45 o 
  -6   3  10      598.95      532.45     12.97 o 
  -5   3  10       78.36       79.23      3.42 o 
  -4   3  10        0.61        4.44      2.78 o 
  -3   3  10      474.12      418.12     12.09 o 
  -2   3  10        1.48        8.33      3.76 o 
  -1   3  10      571.40      591.65     12.95 o 
   0   3  10      174.55      182.31      7.25 o 
   1   3  10      856.90      777.63     15.88 o 
   2   3  10      830.71      851.27     17.47 o 
   3   3  10        0.56        4.90      4.67 o 
   4   3  10      695.12      640.58     19.24 o 
   5   3  10       86.40       66.53      6.57 o 
   6   3  10      315.55      310.12     13.33 o 
   7   3  10      258.97      274.54     13.79 o 
   8   3  10       93.58      106.04     13.56 o 
   9   3  10       55.91       62.40     10.97 o 
  10   3  10       19.71       17.45      8.90 o 
  11   3  10      338.31      291.49     23.76 o 
  12   3  10        5.88        0.60     12.84 o 
  13   3  10       27.42       52.04     13.26 o 
  14   3  10      452.65      518.55     38.37 o 
 -15   4  10       63.97       50.81     15.94 o 
 -14   4  10      137.18      141.80     23.07 o 
 -13   4  10        0.07        5.04     12.49 o 
 -12   4  10       24.11       31.94     14.47 o 
 -11   4  10      792.36      702.88     39.46 o 
 -10   4  10      306.91      304.30     22.04 o 
  -9   4  10      144.87      122.44     12.70 o 
  -8   4  10       44.91       36.58      8.15 o 
  -7   4  10      510.53      493.09     19.41 o 
  -6   4  10       92.05      106.99      9.64 o 
  -5   4  10      419.23      400.87     16.48 o 
  -4   4  10      536.81      536.42     12.97 o 
  -3   4  10      355.53      339.61     12.87 o 
  -2   4  10        7.87       17.90      5.08 o 
  -1   4  10      707.16      732.96     22.15 o 
   0   4  10       24.63       31.86      6.24 o 
   1   4  10      799.57      755.05     19.79 o 
   2   4  10      202.45      162.49      8.16 o 
   3   4  10     2732.15     2616.49     39.59 o 
   4   4  10     1291.36     1321.22     33.14 o 
   5   4  10      288.98      267.18     16.43 o 
   6   4  10       80.77       55.79     11.30 o 
   7   4  10      500.18      471.31     24.41 o 
   8   4  10      128.69      120.71     13.94 o 
   9   4  10      353.31      330.26     22.03 o 
  10   4  10       46.55       55.86     11.83 o 
  11   4  10      235.40      268.53     24.71 o 
  12   4  10      732.67      746.35     40.44 o 
 -13   5  10      934.08     1034.29     53.27 o 
 -12   5  10     1212.76     1259.01     57.25 o 
 -11   5  10       59.56       44.52     14.81 o 
 -10   5  10      250.69      254.46     24.99 o 
  -9   5  10      655.49      664.43     33.63 o 
  -8   5  10     1498.88     1577.70     43.99 o 
  -7   5  10      480.20      451.66     24.04 o 
  -6   5  10      720.53      793.54     30.45 o 
  -5   5  10      227.13      230.60     13.95 o 
  -4   5  10       42.37       32.45      7.91 o 
  -3   5  10      116.95      123.09      8.44 o 
  -2   5  10     1115.86     1170.76     27.39 o 
  -1   5  10       34.36       15.44      6.58 o 
   0   5  10      472.36      546.50     24.03 o 
   1   5  10      844.40      812.39     25.14 o 
   2   5  10     1103.09     1102.41     26.91 o 
   3   5  10      279.18      265.78     14.50 o 
   4   5  10      619.05      639.31     24.99 o 
   5   5  10     1541.83     1480.08     38.99 o 
   6   5  10      465.04      463.03     22.98 o 
   7   5  10     2038.23     2099.05     56.95 o 
   8   5  10     1138.66     1117.59     37.52 o 
   9   5  10      242.20      263.24     21.31 o 
  10   5  10       16.44       17.93      9.94 o 
  11   5  10      426.14      445.44     33.71 o 
 -11   6  10        5.64       28.21     14.21 o 
 -10   6  10       10.06      -13.05     13.05 o 
  -9   6  10       19.39       12.72     11.90 o 
  -8   6  10      599.54      640.50     34.56 o 
  -7   6  10       26.20       31.68     15.06 o 
  -6   6  10        3.26        8.05      8.55 o 
  -5   6  10        0.58       19.81     11.04 o 
  -4   6  10      637.90      648.89     30.20 o 
  -3   6  10       19.58        0.13      7.74 o 
  -2   6  10       87.34       86.55      9.36 o 
  -1   6  10      229.58      233.84     16.31 o 
   0   6  10      430.00      417.10     20.36 o 
   1   6  10       43.28       32.42      8.25 o 
   2   6  10      143.42      127.41     15.46 o 
   3   6  10        6.07       -2.73      6.92 o 
   4   6  10      213.04      232.82     18.86 o 
   5   6  10      155.37      131.11     18.43 o 
   6   6  10     1045.86     1075.96     37.70 o 
   7   6  10      213.11      225.25     18.96 o 
   8   6  10      105.54       80.37     19.59 o 
   9   6  10        8.74        6.85     14.22 o 
  -8   7  10       59.13       75.59     19.65 o 
  -7   7  10       54.35       51.21     16.82 o 
  -6   7  10       73.42      137.08     18.87 o 
  -5   7  10      791.08      817.82     34.63 o 
  -4   7  10       46.54       62.03     11.28 o 
  -3   7  10       11.67       11.49     10.37 o 
  -2   7  10      221.14      268.47     18.46 o 
  -1   7  10      123.25      121.65     13.29 o 
   0   7  10       45.24       37.71      9.23 o 
   1   7  10       44.53       60.66     13.07 o 
   2   7  10      102.96      117.25     22.60 o 
   3   7  10       21.31       -7.59     11.97 o 
   4   7  10       11.50       17.11     11.24 o 
   5   7  10       99.05       80.14     14.95 o 
   6   7  10       42.08       29.27     13.31 o 
 -17   0  11     1116.64     1154.65     70.90 o 
 -15   0  11      166.01      141.64     18.58 o 
 -13   0  11     2142.82     2193.00     66.20 o 
 -11   0  11       94.75      137.32     17.21 o 
  -9   0  11     3749.49     3802.79     70.41 o 
  -7   0  11     4666.55     4996.89     54.36 o 
  -5   0  11    16053.11    17270.50    119.89 o 
  -3   0  11    12545.98    13379.54     69.38 o 
  -1   0  11     4802.13     5249.70     59.95 o 
   1   0  11    15936.74    17187.07    152.44 o 
   3   0  11        1.60       10.87      6.99 o 
   5   0  11     3712.28     3566.82     67.46 o 
   7   0  11      688.48      721.19     21.80 o 
   9   0  11     3138.86     3355.75     54.44 o 
  11   0  11     1944.31     1980.39     71.47 o 
  13   0  11      310.62      368.57     26.61 o 
  15   0  11     1878.43     2107.20     83.25 o 
 -17   1  11       92.79      101.03     16.91 o 
 -16   1  11       76.63       69.03     17.34 o 
 -15   1  11      150.25      147.19     15.22 o 
 -14   1  11      473.87      442.47     25.21 o 
 -13   1  11      388.64      403.47     20.13 o 
 -12   1  11      814.29      757.52     26.43 o 
 -11   1  11      799.03      738.20     24.43 o 
 -10   1  11      157.25      125.07     10.60 o 
  -9   1  11      660.35      634.73     15.32 o 
  -8   1  11     2232.85     2108.44     24.28 o 
  -7   1  11     1755.97     1780.69     19.21 o 
  -6   1  11       16.90       16.32      2.71 o 
  -5   1  11      380.13      434.53     11.65 o 
  -4   1  11     1706.61     1569.75     25.11 o 
  -3   1  11      412.27      402.38     12.50 o 
  -2   1  11      705.42      625.41     11.18 o 
  -1   1  11      689.16      674.22     10.78 o 
   0   1  11     1806.30     1806.33     18.58 o 
   1   1  11     1477.00     1798.59     17.35 o 
   2   1  11      204.54      182.56      6.48 o 
   3   1  11     2878.31     2937.48     29.58 o 
   4   1  11      555.43      543.20     13.65 o 
   5   1  11       42.01       35.60      3.73 o 
   6   1  11       29.72       24.74      3.62 o 
   7   1  11      386.37      368.97     13.56 o 
   8   1  11      221.34      214.58     10.47 o 
   9   1  11      192.17      202.30     10.48 o 
  10   1  11       52.96       51.43      7.43 o 
  11   1  11      665.52      687.36     26.37 o 
  12   1  11        0.33       -7.16      9.30 o 
  13   1  11      423.77      444.61     29.59 o 
  14   1  11       33.60       29.65     12.82 o 
 -16   2  11     1125.78     1131.34     49.23 o 
 -15   2  11      417.19      401.55     26.37 o 
 -14   2  11      117.32      116.54     14.95 o 
 -13   2  11       11.45        5.83      8.82 o 
 -12   2  11      195.91      206.89     17.52 o 
 -11   2  11      921.95      935.10     32.43 o 
 -10   2  11       49.21       66.75      7.56 o 
  -9   2  11       92.18       87.45      9.31 o 
  -8   2  11      316.75      280.19     11.94 o 
  -7   2  11       98.70       97.50      6.12 o 
  -6   2  11      606.34      584.02     12.98 o 
  -5   2  11     1277.68     1333.62     21.78 o 
  -4   2  11        8.38       12.57      3.27 o 
  -3   2  11      276.71      290.69     11.07 o 
  -2   2  11      141.78      164.41      5.95 o 
  -1   2  11     1028.81      950.71     13.02 o 
   0   2  11      311.75      285.70      7.77 o 
   1   2  11      212.08      208.35      6.59 o 
   2   2  11      508.14      548.74     11.20 o 
   3   2  11      285.73      306.28      9.37 o 
   4   2  11      697.09      653.28     14.84 o 
   5   2  11      720.41      696.81     17.66 o 
   6   2  11       99.62      101.18      8.24 o 
   7   2  11       13.22       26.44      6.28 o 
   8   2  11      499.51      433.38     18.36 o 
   9   2  11      258.20      252.07     14.13 o 
  10   2  11      109.15      107.92     10.42 o 
  11   2  11       89.48       86.20     11.72 o 
  12   2  11       18.02       17.97      9.52 o 
  13   2  11       20.62       17.25     12.45 o 
  14   2  11        8.10       13.59     13.33 o 
 -16   3  11       61.95       42.00     15.21 o 
 -15   3  11      514.04      491.87     33.16 o 
 -14   3  11        3.92        6.54     11.43 o 
 -13   3  11        2.18       -2.43     11.13 o 
 -12   3  11      282.40      303.34     26.02 o 
 -11   3  11      843.15      788.84     30.20 o 
 -10   3  11      402.73      381.56     18.27 o 
  -9   3  11        0.47        2.66      5.42 o 
  -8   3  11      350.42      356.04     17.13 o 
  -7   3  11     2254.59     2283.75     28.66 o 
  -6   3  11     1517.57     1443.44     24.36 o 
  -5   3  11      504.61      515.86     10.84 o 
  -4   3  11      318.49      266.15      9.25 o 
  -3   3  11     1791.73     1911.37     22.15 o 
  -2   3  11      424.82      383.94     12.44 o 
  -1   3  11     2227.53     2330.01     26.19 o 
   0   3  11      959.38      894.98     16.52 o 
   1   3  11      957.70      923.89     16.24 o 
   2   3  11      183.15      206.44      9.19 o 
   3   3  11     3565.06     3422.43     54.10 o 
   4   3  11      121.18       93.73      6.19 o 
   5   3  11       16.61       18.84      3.81 o 
   6   3  11       11.13       15.20      6.34 o 
   7   3  11     1837.02     1661.43     38.98 o 
   8   3  11       32.01       32.54      9.19 o 
   9   3  11      950.73      899.07     33.60 o 
  10   3  11       65.46       57.16     10.99 o 
  11   3  11      392.89      404.33     32.60 o 
  12   3  11       88.60      108.37     18.62 o 
  13   3  11      313.64      334.33     27.88 o 
 -14   4  11      161.60      205.72     25.02 o 
 -13   4  11      785.64      727.38     49.82 o 
 -12   4  11       21.81       22.38     14.43 o 
 -11   4  11      159.29      171.38     21.31 o 
 -10   4  11      203.84      180.34     17.74 o 
  -9   4  11     2138.66     2172.09     48.74 o 
  -8   4  11       22.41       15.41      8.49 o 
  -7   4  11     1227.78     1200.85     38.76 o 
  -6   4  11       14.87       26.30      5.46 o 
  -5   4  11     2495.56     2552.33     46.89 o 
  -4   4  11       11.79        6.50      2.80 o 
  -3   4  11     4654.20     4995.03     64.45 o 
  -2   4  11      168.14      157.05      9.24 o 
  -1   4  11      541.40      598.27     17.59 o 
   0   4  11      225.67      213.50     13.15 o 
   1   4  11     5177.86     5486.74     45.71 o 
   2   4  11      438.76      363.83     13.50 o 
   3   4  11       47.02       51.74      7.53 o 
   4   4  11       17.22       10.48      6.73 o 
   5   4  11     1570.56     1558.50     37.74 o 
   6   4  11       38.94       33.51      9.11 o 
   7   4  11      935.17      960.72     34.34 o 
   8   4  11       18.08       38.37     10.57 o 
   9   4  11      307.75      278.14     20.57 o 
  10   4  11       52.37       31.49     12.44 o 
  11   4  11      577.40      520.72     49.19 o 
  12   4  11      136.92      148.05     23.75 o 
 -13   5  11      426.52      393.51     33.99 o 
 -12   5  11      114.64      147.73     31.46 o 
 -11   5  11        1.96       11.31     13.84 o 
 -10   5  11      205.83      217.90     20.59 o 
  -9   5  11      190.57      211.15     19.65 o 
  -8   5  11       77.41       58.18     10.71 o 
  -7   5  11       86.37       71.23     18.68 o 
  -6   5  11        2.37        1.61      8.32 o 
  -5   5  11        0.20       -1.43      6.31 o 
  -4   5  11       36.11       28.28      6.09 o 
  -3   5  11      355.55      397.21     14.78 o 
  -2   5  11       25.08       17.61      5.07 o 
  -1   5  11        4.00       16.25      6.92 o 
   0   5  11       33.49       31.14      8.82 o 
   1   5  11      145.03      136.36     11.19 o 
   2   5  11       32.41       20.57      5.84 o 
   3   5  11       75.00       76.87      8.69 o 
   4   5  11       75.60       67.18     11.92 o 
   5   5  11       30.96       20.66      7.58 o 
   6   5  11        0.94       -3.72      8.09 o 
   7   5  11       81.72       97.83     13.32 o 
   8   5  11      550.18      521.30     26.63 o 
   9   5  11        5.53       12.31      9.49 o 
  10   5  11        0.07        6.62      9.51 o 
  11   5  11       10.54       31.05     12.39 o 
 -11   6  11      369.80      400.19     33.42 o 
 -10   6  11      965.80     1088.36     53.13 o 
  -9   6  11      406.75      412.20     28.78 o 
  -8   6  11       38.60       51.91     13.96 o 
  -7   6  11        2.88      -11.10     11.10 o 
  -6   6  11      510.04      535.86     30.82 o 
  -5   6  11      227.40      235.43     19.19 o 
  -4   6  11        0.42        5.42      8.45 o 
  -3   6  11       34.25       34.31      9.47 o 
  -2   6  11     1102.11     1143.04     30.74 o 
  -1   6  11      497.18      524.11     26.71 o 
   0   6  11       34.70       26.88      7.57 o 
   1   6  11      163.58      163.41     13.48 o 
   2   6  11      167.50      178.60     14.25 o 
   3   6  11      256.07      260.89     17.16 o 
   4   6  11       17.77       10.68      8.43 o 
   5   6  11      769.08      763.89     33.64 o 
   6   6  11       21.44       28.89     10.74 o 
   7   6  11       33.78       48.09     10.51 o 
   8   6  11       75.63       53.81     12.87 o 
   9   6  11      274.13      269.28     21.28 o 
  -7   7  11      112.99      105.47     17.15 o 
  -6   7  11      233.58      222.75     22.72 o 
  -5   7  11      632.33      668.20     31.69 o 
  -4   7  11       28.42       27.26      9.79 o 
  -3   7  11        2.33       -4.31      9.64 o 
  -2   7  11       11.12       10.08     10.61 o 
  -1   7  11      908.00      980.22     34.51 o 
   0   7  11      585.82      589.41     28.48 o 
   1   7  11       18.25       36.57     10.30 o 
   2   7  11       75.89       57.72     14.70 o 
   3   7  11      967.48     1050.58     66.05 o 
   4   7  11       75.49       14.86     12.37 o 
   5   7  11      668.52      723.72     43.48 o 
 -16   0  12      772.43      754.45     55.05 o 
 -14   0  12       84.93       66.05     17.54 o 
 -12   0  12      129.25      124.44     17.06 o 
 -10   0  12     1977.06     2141.37     56.19 o 
  -8   0  12      115.51       98.94     10.14 o 
  -6   0  12     8133.01     8533.62     79.22 o 
  -4   0  12     5633.73     6035.94     51.83 o 
  -2   0  12    10960.27    11658.50     94.74 o 
   0   0  12     6454.96     6660.71     58.57 o 
   2   0  12     1783.41     1813.20     49.04 o 
   4   0  12     6357.12     6959.78     90.83 o 
   6   0  12        3.67        3.30      7.90 o 
   8   0  12     1410.31     1426.60     31.38 o 
  10   0  12       23.71       23.75     15.87 o 
  12   0  12       93.93       85.23     17.55 o 
  14   0  12      652.40      668.12     53.40 o 
 -17   1  12        8.77       13.88     14.83 o 
 -16   1  12      513.09      563.44     33.11 o 
 -15   1  12        0.03        7.64      8.55 o 
 -14   1  12      226.41      231.18     18.08 o 
 -13   1  12      147.12      121.93     11.69 o 
 -12   1  12      792.42      783.68     26.71 o 
 -11   1  12      100.96      101.81     11.43 o 
 -10   1  12       58.78       89.88      8.06 o 
  -9   1  12      427.08      369.73     12.92 o 
  -8   1  12      874.29      839.54     16.98 o 
  -7   1  12     1242.17     1132.98     15.99 o 
  -6   1  12       65.10       65.47      4.62 o 
  -5   1  12       39.14       35.67      3.91 o 
  -4   1  12        0.67        4.10      3.34 o 
  -3   1  12      557.81      493.52     11.24 o 
  -2   1  12     1745.68     1874.67     21.47 o 
  -1   1  12      352.11      406.28      9.62 o 
   0   1  12      618.11      667.04     11.29 o 
   1   1  12      167.50      179.69      6.29 o 
   2   1  12        7.91        5.68      3.07 o 
   3   1  12        9.07       14.50      3.79 o 
   4   1  12      484.13      508.86     16.90 o 
   5   1  12      400.06      358.04     11.66 o 
   6   1  12      136.15      149.72      8.86 o 
   7   1  12      820.23      724.55     13.80 o 
   8   1  12      750.99      790.02     17.27 o 
   9   1  12      513.90      493.57     17.93 o 
  10   1  12       10.23        2.46      6.88 o 
  11   1  12      305.88      317.55     19.79 o 
  12   1  12       14.09       23.69     11.93 o 
  13   1  12        0.96       -2.81     10.87 o 
  14   1  12        3.97       20.37     13.75 o 
 -16   2  12     1015.75     1075.62     47.77 o 
 -15   2  12      166.55      171.80     18.85 o 
 -14   2  12      428.56      380.75     24.73 o 
 -13   2  12      121.57      109.07     13.44 o 
 -12   2  12       74.13       65.66     11.62 o 
 -11   2  12      105.61       90.22     12.32 o 
 -10   2  12     1841.84     1884.69     36.28 o 
  -9   2  12      542.85      550.58     18.17 o 
  -8   2  12     1347.57     1386.25     22.90 o 
  -7   2  12       10.65        8.61      3.81 o 
  -6   2  12      478.12      476.01     10.64 o 
  -5   2  12      435.03      397.27     12.32 o 
  -4   2  12      421.32      458.64     13.00 o 
  -3   2  12      213.01      194.72      8.69 o 
  -2   2  12      149.41      165.19      6.49 o 
  -1   2  12       26.61       20.56      3.65 o 
   0   2  12     1751.34     1890.98     20.88 o 
   1   2  12        1.34        3.76      2.26 o 
   2   2  12       59.66       47.28      4.97 o 
   3   2  12      592.88      560.87     13.54 o 
   4   2  12      340.77      319.48     10.54 o 
   5   2  12       16.42        6.87      3.52 o 
   6   2  12      891.06      813.89     20.35 o 
   7   2  12        6.58       11.48      6.28 o 
   8   2  12       15.76       21.75      6.90 o 
   9   2  12       66.90       58.92      8.92 o 
  10   2  12      440.75      412.13     20.79 o 
  11   2  12       58.40       49.14     10.98 o 
  12   2  12      902.00      921.29     37.49 o 
  13   2  12       14.80       21.27     16.49 o 
  14   2  12      340.41      351.45     38.51 o 
 -15   3  12       17.12       15.89     12.12 o 
 -14   3  12      456.71      440.94     30.19 o 
 -13   3  12       15.94       16.84     11.24 o 
 -12   3  12     1095.65     1138.15     44.03 o 
 -11   3  12      522.01      523.66     29.79 o 
 -10   3  12       18.46       22.52      7.34 o 
  -9   3  12       72.82       46.88      7.40 o 
  -8   3  12     1013.09     1019.56     28.13 o 
  -7   3  12        3.60       11.69      4.03 o 
  -6   3  12      304.51      306.34      9.34 o 
  -5   3  12      564.72      518.09     17.29 o 
  -4   3  12      753.60      731.78     21.38 o 
  -3   3  12     1492.30     1366.75     18.13 o 
  -2   3  12        1.77        5.66      2.41 o 
  -1   3  12     2374.03     2335.04     27.34 o 
   0   3  12      694.30      677.58     13.47 o 
   1   3  12      555.78      465.40     13.18 o 
   2   3  12      499.98      506.01     12.47 o 
   3   3  12     1123.47     1147.21     20.59 o 
   4   3  12      196.58      269.89     11.42 o 
   5   3  12       29.63       31.44      7.24 o 
   6   3  12      390.35      405.43     17.17 o 
   7   3  12      107.63      100.82     10.06 o 
   8   3  12      452.73      447.57     21.64 o 
   9   3  12       46.14       41.31     13.09 o 
  10   3  12      160.27      116.85     15.91 o 
  11   3  12      136.57      136.61     18.30 o 
  12   3  12      611.47      695.73     37.97 o 
  13   3  12       54.24       59.33     15.20 o 
 -14   4  12     1188.14     1351.70     60.76 o 
 -13   4  12       15.27       17.70     14.45 o 
 -12   4  12      178.84      180.47     22.30 o 
 -11   4  12      126.96      127.51     19.33 o 
 -10   4  12     1407.08     1518.47     47.55 o 
  -9   4  12        0.03       -2.06      8.87 o 
  -8   4  12       33.54       31.15      9.07 o 
  -7   4  12      692.62      675.09     30.00 o 
  -6   4  12     1408.57     1438.99     38.91 o 
  -5   4  12       20.07       14.43      3.06 o 
  -4   4  12      936.42      949.14     18.88 o 
  -3   4  12      115.97      116.37      7.20 o 
  -2   4  12     2176.13     2242.84     38.80 o 
  -1   4  12     1068.96     1004.98     23.38 o 
   0   4  12     3063.00     3121.06     38.86 o 
   1   4  12        4.34        7.15      3.79 o 
   2   4  12       68.61       94.38      8.18 o 
   3   4  12     2469.20     2356.02     40.66 o 
   4   4  12     1779.79     1978.65     41.56 o 
   5   4  12        5.48       18.65      9.91 o 
   6   4  12        1.36       12.41      8.47 o 
   7   4  12      615.32      504.34     25.81 o 
   8   4  12      572.90      572.98     33.74 o 
   9   4  12      343.84      298.82     21.95 o 
  10   4  12        7.98        2.54     15.19 o 
  11   4  12      114.39       84.97     15.50 o 
  12   4  12       96.65      140.06     18.40 o 
 -13   5  12       22.80       36.15     18.97 o 
 -12   5  12      233.02      217.98     25.72 o 
 -11   5  12       20.43       12.71     12.51 o 
 -10   5  12        2.62      -15.75     15.75 o 
  -9   5  12        4.47       -1.51     10.14 o 
  -8   5  12     1052.10     1098.90     37.67 o 
  -7   5  12      437.76      403.98     25.61 o 
  -6   5  12        4.82       -0.93      8.75 o 
  -5   5  12        1.59        2.10      8.60 o 
  -4   5  12      372.40      365.26     21.72 o 
  -3   5  12     1035.84     1016.40     23.46 o 
  -2   5  12      122.51      149.53     14.90 o 
  -1   5  12      702.56      646.28     23.47 o 
   0   5  12      126.81      153.52     12.40 o 
   1   5  12      188.78      205.41     14.59 o 
   2   5  12        0.72       -2.70      6.82 o 
   3   5  12      149.70      157.65     12.57 o 
   4   5  12      435.58      438.86     21.62 o 
   5   5  12        0.98       10.86      7.32 o 
   6   5  12       88.44      118.19     13.77 o 
   7   5  12      632.73      597.11     27.95 o 
   8   5  12      262.35      264.20     19.34 o 
   9   5  12      189.01      153.58     17.66 o 
  10   5  12       58.87       50.90     20.03 o 
 -11   6  12       46.74       33.49     15.06 o 
 -10   6  12       47.32       49.73     15.55 o 
  -9   6  12      352.47      389.54     28.06 o 
  -8   6  12       52.68       80.36     16.23 o 
  -7   6  12      407.24      365.29     26.17 o 
  -6   6  12      157.20      123.41     15.64 o 
  -5   6  12       97.60       96.08     14.63 o 
  -4   6  12      553.72      529.66     26.04 o 
  -3   6  12      118.03      131.62     13.96 o 
  -2   6  12      210.21      207.53     19.13 o 
  -1   6  12       53.04       48.15     11.17 o 
   0   6  12      321.26      293.12     17.92 o 
   1   6  12       12.48       26.10      9.00 o 
   2   6  12       52.40       37.57      8.44 o 
   3   6  12      135.46      150.82     14.12 o 
   4   6  12        0.31       26.56      8.94 o 
   5   6  12      173.63      160.90     17.21 o 
   6   6  12      201.71      215.03     19.27 o 
   7   6  12      190.30      196.54     19.11 o 
   8   6  12       80.40       73.38     13.70 o 
  -7   7  12       25.96       29.22     13.92 o 
  -6   7  12      662.17      777.94     41.08 o 
  -5   7  12      393.09      381.79     24.63 o 
  -4   7  12      413.00      445.90     25.95 o 
  -3   7  12      235.90      244.71     18.55 o 
  -2   7  12      528.39      537.78     26.32 o 
  -1   7  12      483.59      506.81     25.51 o 
   0   7  12        4.28       -0.14     11.01 o 
   1   7  12       80.74       74.36     13.20 o 
   2   7  12      242.12      238.95     23.71 o 
   3   7  12      537.76      543.61     33.39 o 
   4   7  12       26.98       42.76     15.90 o 
   5   7  12      342.47      349.94     31.18 o 
 -17   0  13       13.33       46.37     22.47 o 
 -15   0  13      211.49      220.72     30.64 o 
 -13   0  13      316.54      283.70     31.29 o 
 -11   0  13      275.88      222.06     20.42 o 
  -9   0  13       33.07       32.38      8.73 o 
  -7   0  13       15.42       29.00      7.58 o 
  -5   0  13        7.59        6.24      5.67 o 
  -3   0  13      268.27      234.04     14.78 o 
  -1   0  13     4538.96     4901.94     84.90 o 
   1   0  13     3015.36     2982.06     64.65 o 
   3   0  13      562.62      544.71     29.84 o 
   5   0  13      604.85      603.76     29.42 o 
   7   0  13     1832.95     1901.23     50.52 o 
   9   0  13     1072.31     1075.91     41.11 o 
  11   0  13      172.44      184.35     39.71 o 
  13   0  13      140.06      123.71     16.28 o 
 -16   1  13      333.36      299.56     23.43 o 
 -15   1  13        8.40        6.22      9.57 o 
 -14   1  13      221.41      249.51     20.11 o 
 -13   1  13      141.78      131.05     13.00 o 
 -12   1  13     1325.22     1223.19     33.57 o 
 -11   1  13       74.81       86.47      9.89 o 
 -10   1  13     1198.95     1285.52     27.56 o 
  -9   1  13        2.85        8.12      4.16 o 
  -8   1  13     1220.53     1109.69     20.49 o 
  -7   1  13      715.73      731.17     13.25 o 
  -6   1  13     4919.06     4878.28     43.19 o 
  -5   1  13      187.78      177.12      9.15 o 
  -4   1  13       63.06       65.56      6.38 o 
  -3   1  13      344.79      333.22     10.44 o 
  -2   1  13     1049.07     1007.43     18.10 o 
  -1   1  13      652.00      670.46     12.21 o 
   0   1  13       83.09       73.19      4.89 o 
   1   1  13        2.61       13.13      3.07 o 
   2   1  13       29.30       24.55      4.10 o 
   3   1  13     2826.72     2995.89     32.82 o 
   4   1  13     1256.11     1193.43     26.30 o 
   5   1  13       39.31       65.34      7.93 o 
   6   1  13       27.70       26.31      4.18 o 
   7   1  13      587.23      585.44     16.90 o 
   8   1  13     2193.28     2188.03     39.57 o 
   9   1  13       42.65       39.22      7.69 o 
  10   1  13      623.58      608.20     24.59 o 
  11   1  13      546.39      515.75     23.81 o 
  12   1  13      666.87      672.26     33.19 o 
  13   1  13      161.53      217.59     20.98 o 
  14   1  13      827.54      774.49     37.83 o 
 -16   2  13      110.62      143.56     19.20 o 
 -15   2  13     1554.08     1561.62     55.57 o 
 -14   2  13      130.84      145.25     15.98 o 
 -13   2  13      137.98      118.50     13.93 o 
 -12   2  13        5.95        3.81      8.58 o 
 -11   2  13     3984.76     4128.69     68.11 o 
 -10   2  13        0.59       -5.32      5.45 o 
  -9   2  13       32.63       10.65      5.27 o 
  -8   2  13        2.35        4.39      3.44 o 
  -7   2  13     1437.89     1532.70     22.91 o 
  -6   2  13      105.34      102.00      6.47 o 
  -5   2  13     3450.84     3457.09     36.12 o 
  -4   2  13     1040.60      971.69     20.14 o 
  -3   2  13       82.95       89.25      6.72 o 
  -2   2  13     1373.29     1348.06     20.21 o 
  -1   2  13     1321.29     1287.75     17.29 o 
   0   2  13      459.33      439.48     10.57 o 
   1   2  13      756.61      808.63     15.07 o 
   2   2  13      756.35      695.32     15.26 o 
   3   2  13     1000.56      958.30     18.62 o 
   4   2  13      117.36      111.69      7.13 o 
   5   2  13      417.61      399.76     13.62 o 
   6   2  13      293.12      278.21     14.24 o 
   7   2  13      244.82      250.68     14.14 o 
   8   2  13        1.56        8.97      5.82 o 
   9   2  13     1860.75     1833.42     41.48 o 
  10   2  13       21.93       10.26      7.61 o 
  11   2  13      153.82      124.81     13.90 o 
  12   2  13        4.64       11.19      9.09 o 
  13   2  13     1609.36     1629.47     64.53 o 
 -15   3  13       36.97       26.40     12.85 o 
 -14   3  13       41.09       50.10     14.20 o 
 -13   3  13        1.93        7.73     11.93 o 
 -12   3  13      675.56      676.25     34.85 o 
 -11   3  13       43.42       31.40     11.54 o 
 -10   3  13       34.85       33.19      9.09 o 
  -9   3  13        5.81       15.02      6.19 o 
  -8   3  13       35.19       30.43      6.13 o 
  -7   3  13     1240.66     1250.43     30.47 o 
  -6   3  13       14.82       13.20      3.75 o 
  -5   3  13      147.95      144.66      6.75 o 
  -4   3  13      377.80      333.16     14.47 o 
  -3   3  13      368.50      405.80     10.23 o 
  -2   3  13      322.83      275.20      8.99 o 
  -1   3  13     1216.00     1219.57     16.11 o 
   0   3  13      413.45      368.01     10.66 o 
   1   3  13      154.90      139.00      6.78 o 
   2   3  13      343.27      281.00     11.09 o 
   3   3  13      954.36      970.59     19.72 o 
   4   3  13      575.57      477.15     18.39 o 
   5   3  13        0.84        8.72      6.19 o 
   6   3  13      326.03      261.88     14.51 o 
   7   3  13      834.22      926.74     26.61 o 
   8   3  13       39.95       36.68      8.11 o 
   9   3  13      326.52      277.67     22.39 o 
  10   3  13        2.23        8.02     10.51 o 
  11   3  13      263.27      230.93     21.92 o 
  12   3  13      291.42      333.62     27.23 o 
  13   3  13      382.04      368.58     32.58 o 
 -14   4  13      309.84      299.39     30.61 o 
 -13   4  13       16.30       24.15     15.49 o 
 -12   4  13      262.85      244.20     25.66 o 
 -11   4  13       88.76      151.25     21.19 o 
 -10   4  13      241.49      237.82     18.01 o 
  -9   4  13      392.58      364.90     23.83 o 
  -8   4  13      444.44      413.72     24.72 o 
  -7   4  13      218.17      223.82     18.01 o 
  -6   4  13       22.70       24.76      7.80 o 
  -5   4  13      800.16      788.20     21.45 o 
  -4   4  13     1326.75     1212.22     20.54 o 
  -3   4  13      464.76      454.96     14.21 o 
  -2   4  13     2040.31     1941.21     31.48 o 
  -1   4  13      685.52      730.52     21.71 o 
   0   4  13     2096.57     1999.91     36.83 o 
   1   4  13      158.20      122.38     10.51 o 
   2   4  13     2394.27     2335.79     36.46 o 
   3   4  13      979.49      965.63     25.35 o 
   4   4  13       35.94       15.17      6.95 o 
   5   4  13      107.85       87.60     11.08 o 
   6   4  13     1282.13     1208.73     35.67 o 
   7   4  13       13.65        9.48      7.99 o 
   8   4  13        2.97       19.35      9.46 o 
   9   4  13       78.02       68.75     26.51 o 
  10   4  13      497.01      469.39     31.07 o 
  11   4  13       92.48       67.84     16.28 o 
  12   4  13      318.29      319.11     30.10 o 
 -13   5  13      715.74      791.04     47.41 o 
 -12   5  13       27.03       60.82     16.41 o 
 -11   5  13       44.06       37.11     15.40 o 
 -10   5  13      440.08      418.93     32.74 o 
  -9   5  13      329.74      315.85     24.57 o 
  -8   5  13       94.02       65.10     12.03 o 
  -7   5  13       91.23       98.14     14.47 o 
  -6   5  13      690.58      728.47     32.98 o 
  -5   5  13      168.85      173.76     14.42 o 
  -4   5  13       69.45       55.09      9.66 o 
  -3   5  13      226.05      220.92     13.79 o 
  -2   5  13      535.84      536.08     21.26 o 
  -1   5  13       12.23       15.58      7.00 o 
   0   5  13       36.03       23.15      8.42 o 
   1   5  13      351.12      396.23     20.36 o 
   2   5  13      148.47      138.23     12.13 o 
   3   5  13      673.36      699.76     24.49 o 
   4   5  13       16.81       19.55      8.03 o 
   5   5  13        0.60       11.19      7.75 o 
   6   5  13        0.42        2.58      8.04 o 
   7   5  13      991.12      986.97     35.47 o 
   8   5  13       15.38       31.66      9.42 o 
   9   5  13      387.08      337.40     25.00 o 
  10   5  13       60.02       55.29     12.77 o 
 -10   6  13        4.73       12.62     13.52 o 
  -9   6  13       64.12       43.87     14.44 o 
  -8   6  13       52.07       33.59     17.13 o 
  -7   6  13       49.39       31.05     11.43 o 
  -6   6  13        2.82       20.33     10.95 o 
  -5   6  13      467.86      416.45     28.21 o 
  -4   6  13       36.75       24.11     12.42 o 
  -3   6  13      100.71       84.48     11.68 o 
  -2   6  13      515.83      524.25     30.31 o 
  -1   6  13      710.55      691.44     36.98 o 
   0   6  13       20.56       30.89      8.84 o 
   1   6  13      441.72      455.98     25.11 o 
   2   6  13       34.54       25.94     11.65 o 
   3   6  13      486.81      477.21     24.51 o 
   4   6  13       11.55       15.37      8.54 o 
   5   6  13      858.25      806.79     35.24 o 
   6   6  13        0.58       12.64      9.83 o 
   7   6  13       53.29       71.19     13.72 o 
   8   6  13        2.15       17.50     17.19 o 
  -7   7  13      141.86      196.88     21.95 o 
  -6   7  13       61.14       43.14     12.26 o 
  -5   7  13       73.62       91.45     13.60 o 
  -4   7  13      135.60      160.77     20.46 o 
  -3   7  13       22.55       13.46      9.06 o 
  -2   7  13       32.02       18.70     10.37 o 
  -1   7  13       94.91       88.49     12.14 o 
   0   7  13       81.92       69.67     12.25 o 
   1   7  13       34.42       25.11     11.77 o 
   2   7  13      169.97      221.55     23.10 o 
   3   7  13      167.58      170.96     24.35 o 
   4   7  13       34.65       19.22     11.33 o 
 -16   0  14     2615.43     2511.42     98.22 o 
 -14   0  14     1235.42     1276.14     53.17 o 
 -12   0  14      427.52      362.15     26.62 o 
 -10   0  14     4366.33     4531.28     82.63 o 
  -8   0  14     1918.16     2000.29     41.59 o 
  -6   0  14     8473.25     8952.81     75.14 o 
  -4   0  14     8765.14     9279.14     68.97 o 
  -2   0  14     5868.95     6094.43     74.91 o 
   0   0  14    11721.26    12447.68    145.65 o 
   2   0  14     1462.72     1607.13     50.07 o 
   4   0  14    22673.08    23292.40    202.88 o 
   6   0  14       28.36       15.50     10.95 o 
   8   0  14     7787.03     8274.69    141.79 o 
  10   0  14     1166.96     1192.76     55.92 o 
  12   0  14      152.74      190.33     36.02 o 
  14   0  14      660.14      677.86     47.41 o 
 -16   1  14       45.34       22.33     12.04 o 
 -15   1  14      434.95      396.57     25.79 o 
 -14   1  14       11.50        7.82      8.21 o 
 -13   1  14     1155.65     1093.15     37.19 o 
 -12   1  14     1272.99     1229.99     33.69 o 
 -11   1  14       15.29       15.63      6.43 o 
 -10   1  14      108.51       93.68      8.54 o 
  -9   1  14     1843.49     1756.04     31.76 o 
  -8   1  14     2180.02     2263.36     25.11 o 
  -7   1  14      830.80      789.39     17.35 o 
  -6   1  14      116.77      134.14      7.65 o 
  -5   1  14     2521.67     2412.62     39.89 o 
  -4   1  14      416.63      425.25     11.06 o 
  -3   1  14      872.41      838.96     18.37 o 
  -2   1  14      816.04      863.18     13.24 o 
  -1   1  14      131.72      110.20      5.75 o 
   0   1  14     1611.66     1734.39     20.73 o 
   1   1  14      778.93      780.01     15.07 o 
   2   1  14      103.79       86.15      6.41 o 
   3   1  14        5.98        8.82      5.38 o 
   4   1  14      256.41      297.81     14.77 o 
   5   1  14     1103.14     1068.80     26.68 o 
   6   1  14      195.60      191.48     12.46 o 
   7   1  14       78.75       71.71      8.52 o 
   8   1  14      271.51      299.72     16.06 o 
   9   1  14      933.60      928.79     32.77 o 
  10   1  14       39.61       31.73      8.24 o 
  11   1  14      325.86      343.24     23.70 o 
  12   1  14      578.52      581.19     31.19 o 
  13   1  14      151.96      133.26     19.51 o 
 -16   2  14      900.04      930.22     44.83 o 
 -15   2  14       34.33       41.73     12.07 o 
 -14   2  14      872.34      977.30     43.08 o 
 -13   2  14       12.70       -1.11      8.82 o 
 -12   2  14      944.81      949.37     34.72 o 
 -11   2  14      413.33      376.13     21.87 o 
 -10   2  14       27.05       40.78      8.78 o 
  -9   2  14      113.84      113.27      9.54 o 
  -8   2  14     2494.71     2531.82     34.58 o 
  -7   2  14     2584.66     2403.78     34.45 o 
  -6   2  14        3.05        1.38      3.68 o 
  -5   2  14       47.81       50.51      5.37 o 
  -4   2  14      954.00      974.95     22.17 o 
  -3   2  14      331.40      305.77     11.47 o 
  -2   2  14      554.79      516.74     12.09 o 
  -1   2  14        8.87        5.45      3.21 o 
   0   2  14      286.88      279.20     10.44 o 
   1   2  14      127.93      106.41      6.66 o 
   2   2  14      214.24      247.32     12.43 o 
   3   2  14      570.58      574.85     15.92 o 
   4   2  14       36.62       39.95      4.96 o 
   5   2  14        0.53        3.88      3.50 o 
   6   2  14        3.65        0.64      5.11 o 
   7   2  14        4.29        6.37      5.73 o 
   8   2  14       82.84       90.63     11.30 o 
   9   2  14       75.10       77.56     11.26 o 
  10   2  14      625.28      611.61     25.66 o 
  11   2  14        0.40       -0.06      8.83 o 
  12   2  14        7.53       12.16     11.42 o 
  13   2  14       62.12       34.07     16.19 o 
 -15   3  14      209.93      218.51     26.71 o 
 -14   3  14       98.94      114.10     18.64 o 
 -13   3  14      109.56       97.71     21.07 o 
 -12   3  14     2243.52     2309.90     63.38 o 
 -11   3  14      469.58      482.15     29.23 o 
 -10   3  14        6.15       13.91      8.84 o 
  -9   3  14      866.33      874.82     34.28 o 
  -8   3  14     4479.08     4512.21     88.99 o 
  -7   3  14      599.90      524.67     18.01 o 
  -6   3  14     1495.72     1523.16     35.42 o 
  -5   3  14      771.42      730.90     18.11 o 
  -4   3  14     2687.70     2633.72     41.72 o 
  -3   3  14      778.77      625.32     16.50 o 
  -2   3  14     6426.98     6332.27     61.76 o 
  -1   3  14      265.36      247.03     10.70 o 
   0   3  14      805.52      877.96     16.45 o 
   1   3  14     1211.22     1123.32     19.75 o 
   2   3  14     5935.11     6064.29     55.05 o 
   3   3  14     1750.42     1613.38     30.48 o 
   4   3  14     1048.29     1026.55     25.76 o 
   5   3  14      862.42      800.78     24.92 o 
   6   3  14     2603.20     2596.41     45.35 o 
   7   3  14        0.62       13.83      6.94 o 
   8   3  14     1252.50     1247.30     35.48 o 
   9   3  14      951.15      961.98     34.47 o 
  10   3  14      649.48      703.91     36.51 o 
  11   3  14      135.30      136.49     19.04 o 
  12   3  14     1359.29     1449.84     55.22 o 
 -14   4  14      727.85      768.57     45.99 o 
 -13   4  14      110.94      129.05     22.12 o 
 -12   4  14      421.07      458.04     33.89 o 
 -11   4  14      391.57      345.53     29.33 o 
 -10   4  14     2008.55     2091.26     56.88 o 
  -9   4  14       38.71       35.64     10.77 o 
  -8   4  14       75.44       62.69     11.61 o 
  -7   4  14       19.38       13.22      9.00 o 
  -6   4  14     1786.38     1904.46     45.88 o 
  -5   4  14      743.80      707.31     21.86 o 
  -4   4  14      667.80      717.00     22.84 o 
  -3   4  14      141.42      114.39      7.35 o 
  -2   4  14     1710.81     1666.84     28.91 o 
  -1   4  14     1825.78     1732.07     45.47 o 
   0   4  14     1234.67     1298.90     29.83 o 
   1   4  14       25.48       28.43      4.94 o 
   2   4  14      611.06      611.85     22.05 o 
   3   4  14      925.61      838.22     25.52 o 
   4   4  14     2247.07     2151.96     42.24 o 
   5   4  14      430.72      403.31     19.31 o 
   6   4  14       77.27       64.48     10.30 o 
   7   4  14        2.90        7.10      7.91 o 
   8   4  14      963.39      923.85     40.35 o 
   9   4  14       35.99       53.81     15.96 o 
  10   4  14       49.91       48.79     13.01 o 
  11   4  14       58.33       33.08     12.94 o 
 -12   5  14        2.91       12.38     19.30 o 
 -11   5  14       58.83       75.06     16.85 o 
 -10   5  14      150.36      156.00     26.72 o 
  -9   5  14       47.42       48.58     12.53 o 
  -8   5  14       19.34        8.39     10.26 o 
  -7   5  14       18.25       22.71     10.27 o 
  -6   5  14      289.38      314.78     19.49 o 
  -5   5  14      248.60      229.19     16.62 o 
  -4   5  14        2.03        3.15      8.18 o 
  -3   5  14       95.32       80.33     12.79 o 
  -2   5  14      151.10      136.83     12.94 o 
  -1   5  14      287.35      256.84     15.74 o 
   0   5  14        3.56       -2.28      6.62 o 
   1   5  14       70.62       50.04      9.09 o 
   2   5  14       15.83        4.68      7.79 o 
   3   5  14      212.34      160.99     14.19 o 
   4   5  14       48.48       40.19     10.75 o 
   5   5  14        0.75        2.88      6.98 o 
   6   5  14      154.77      149.83     17.86 o 
   7   5  14      501.42      542.27     27.02 o 
   8   5  14       45.94       56.73     12.37 o 
   9   5  14      180.53      225.24     20.79 o 
  10   5  14      105.69       67.49     18.93 o 
 -10   6  14      114.30       90.62     18.95 o 
  -9   6  14       22.17       -2.68     12.46 o 
  -8   6  14      214.80      266.26     26.45 o 
  -7   6  14      346.24      288.62     22.78 o 
  -6   6  14      300.26      293.86     22.88 o 
  -5   6  14       95.27       67.06     17.06 o 
  -4   6  14      121.47      106.72     13.97 o 
  -3   6  14      675.31      683.71     30.37 o 
  -2   6  14      299.09      261.61     22.22 o 
  -1   6  14      281.27      264.31     27.52 o 
   0   6  14      731.28      706.61     36.14 o 
   1   6  14      334.78      340.30     22.49 o 
   2   6  14       82.84       68.16     11.71 o 
   3   6  14      795.84      851.01     55.55 o 
   4   6  14       62.55       69.81     13.06 o 
   5   6  14      259.32      284.86     22.04 o 
   6   6  14       26.90       52.49     13.42 o 
   7   6  14      524.85      480.98     31.66 o 
  -6   7  14      148.76      151.54     16.61 o 
  -5   7  14      475.50      545.85     30.18 o 
  -4   7  14     1918.66     2141.85     56.98 o 
  -3   7  14      171.67      208.03     17.66 o 
  -2   7  14      795.21      812.29     32.68 o 
  -1   7  14       54.71       58.08     11.32 o 
   0   7  14       63.01       43.06     13.76 o 
   1   7  14       84.63       85.34     13.79 o 
   2   7  14      849.67      912.47     43.19 o 
   3   7  14      125.20      107.15     26.47 o 
 -15   0  15        1.76        9.45     14.99 o 
 -13   0  15     3478.70     3704.74     86.80 o 
 -11   0  15     2516.26     2478.41     65.14 o 
  -9   0  15     1504.44     1495.25     45.73 o 
  -7   0  15     3688.29     3800.07     54.90 o 
  -5   0  15        6.27        7.72      4.34 o 
  -3   0  15     1559.59     1604.53     39.54 o 
  -1   0  15     2383.09     2353.55     41.79 o 
   1   0  15     1103.71      963.21     23.42 o 
   3   0  15     4143.00     4419.83    120.06 o 
   5   0  15      999.25     1073.05     46.97 o 
   7   0  15     2366.32     2468.76     95.08 o 
   9   0  15      100.88       71.79     16.53 o 
  11   0  15     1289.89     1204.25     82.27 o 
  13   0  15       16.52       20.74     18.65 o 
 -16   1  15      100.62       71.41     13.35 o 
 -15   1  15        0.29       -1.49     10.08 o 
 -14   1  15     1047.17     1060.78     42.53 o 
 -13   1  15     1605.20     1726.43     46.15 o 
 -12   1  15      232.59      228.08     16.77 o 
 -11   1  15        0.74        3.55      6.16 o 
 -10   1  15        5.17        6.28      5.04 o 
  -9   1  15      728.32      751.11     22.91 o 
  -8   1  15      298.16      256.71      8.68 o 
  -7   1  15     1138.44     1177.77     21.75 o 
  -6   1  15      534.05      487.19     14.35 o 
  -5   1  15     1542.93     1665.29     29.12 o 
  -4   1  15       87.32       78.51      5.87 o 
  -3   1  15      322.51      302.82     10.52 o 
  -2   1  15      951.15      892.76     14.40 o 
  -1   1  15      122.57      145.75      6.27 o 
   0   1  15      853.99      797.64     14.77 o 
   1   1  15       10.71       19.45      4.30 o 
   2   1  15      783.27      732.74     21.78 o 
   3   1  15      965.73      966.56     25.40 o 
   4   1  15      857.94      812.95     24.52 o 
   5   1  15       77.81       91.73      9.70 o 
   6   1  15      646.27      572.24     22.06 o 
   7   1  15     1687.04     1691.09     36.54 o 
   8   1  15       18.98       29.26      7.74 o 
   9   1  15        0.22       -0.93      7.15 o 
  10   1  15      480.18      477.31     22.95 o 
  11   1  15     1336.27     1340.27     45.97 o 
  12   1  15       67.49       70.72     14.49 o 
  13   1  15       60.46       51.77     15.15 o 
 -16   2  15       65.32       38.60     12.89 o 
 -15   2  15      680.46      715.00     38.06 o 
 -14   2  15        0.48        1.14     10.68 o 
 -13   2  15       32.95       25.82     14.36 o 
 -12   2  15       10.41       14.68      8.09 o 
 -11   2  15        5.12       12.27      8.14 o 
 -10   2  15      271.52      247.69     15.32 o 
  -9   2  15       15.41        6.86      6.90 o 
  -8   2  15      311.36      271.02     14.20 o 
  -7   2  15        5.88        6.52      4.60 o 
  -6   2  15     2127.14     1893.62     32.23 o 
  -5   2  15        5.31        5.47      4.25 o 
  -4   2  15       12.97       11.59      4.81 o 
  -3   2  15        0.52        2.90      3.44 o 
  -2   2  15       36.44       11.12      3.53 o 
  -1   2  15      297.23      307.79     10.77 o 
   0   2  15       54.88       50.02      4.62 o 
   1   2  15     1962.49     2170.04     29.26 o 
   2   2  15       61.17       51.51      5.81 o 
   3   2  15      911.64      986.20     26.49 o 
   4   2  15       44.20       49.93      6.56 o 
   5   2  15      224.96      217.34     14.67 o 
   6   2  15        2.73       15.87      5.67 o 
   7   2  15      181.49      170.92     15.27 o 
   8   2  15       78.70       79.77     11.35 o 
   9   2  15      354.71      362.99     21.09 o 
  10   2  15       76.14       78.90     10.85 o 
  11   2  15      241.44      243.05     19.06 o 
  12   2  15        8.01       13.75     11.15 o 
  13   2  15      127.65      134.47     21.82 o 
 -15   3  15      312.98      294.07     27.11 o 
 -14   3  15      416.66      428.29     30.55 o 
 -13   3  15      802.13      819.87     39.95 o 
 -12   3  15        0.78       22.10     11.92 o 
 -11   3  15       58.61       69.91     13.48 o 
 -10   3  15       54.35       48.91     11.41 o 
  -9   3  15     1401.45     1413.71     43.99 o 
  -8   3  15      104.45      101.85     12.09 o 
  -7   3  15      185.47      172.95     10.53 o 
  -6   3  15       57.21       62.70      7.23 o 
  -5   3  15     5105.12     5053.24     48.70 o 
  -4   3  15      458.84      390.55      9.67 o 
  -3   3  15     2611.35     2650.00     35.12 o 
  -2   3  15      687.83      658.61     14.29 o 
  -1   3  15      962.98     1020.60     16.62 o 
   0   3  15       30.98       22.45      3.76 o 
   1   3  15     2801.88     2815.25     36.22 o 
   2   3  15        5.38        2.03      5.52 o 
   3   3  15        5.89       10.90      5.51 o 
   4   3  15        0.05        5.47      6.66 o 
   5   3  15      516.79      547.45     20.87 o 
   6   3  15      219.80      193.45     13.49 o 
   7   3  15      374.73      304.88     16.29 o 
   8   3  15      502.27      471.62     22.92 o 
   9   3  15       26.52       17.73      8.53 o 
  10   3  15      406.78      373.32     27.92 o 
  11   3  15      457.71      380.95     28.55 o 
  12   3  15       38.99       23.43     14.07 o 
 -14   4  15        1.02       -4.05     13.29 o 
 -13   4  15      464.19      396.98     33.86 o 
 -12   4  15      392.94      376.48     31.71 o 
 -11   4  15      256.69      268.03     26.59 o 
 -10   4  15       61.87       66.29     13.25 o 
  -9   4  15      466.48      459.07     26.86 o 
  -8   4  15      601.37      530.63     28.90 o 
  -7   4  15      737.14      683.28     31.20 o 
  -6   4  15        0.11       14.33      8.31 o 
  -5   4  15        7.99       11.71      6.06 o 
  -4   4  15        8.01       13.94      6.21 o 
  -3   4  15      315.72      322.34     12.60 o 
  -2   4  15      336.95      317.35     13.80 o 
  -1   4  15       97.88       71.96      8.72 o 
   0   4  15        0.30        3.43      5.59 o 
   1   4  15      495.21      434.68     15.95 o 
   2   4  15      166.98      156.52     12.69 o 
   3   4  15      143.81      144.10     12.36 o 
   4   4  15        3.54        1.13      6.85 o 
   5   4  15      545.18      561.16     23.06 o 
   6   4  15       55.87       42.07      8.82 o 
   7   4  15      572.53      600.94     29.83 o 
   8   4  15        1.24       -5.03     10.93 o 
   9   4  15        0.55        6.03     10.76 o 
  10   4  15       46.48       34.37     13.22 o 
  11   4  15      215.81      206.05     29.53 o 
 -12   5  15        1.20       -9.34     14.74 o 
 -11   5  15      128.87      123.48     20.60 o 
 -10   5  15      431.73      419.00     32.52 o 
  -9   5  15      179.82      176.15     18.84 o 
  -8   5  15      288.96      261.61     22.44 o 
  -7   5  15     1310.55     1462.28     44.89 o 
  -6   5  15      365.72      354.01     21.31 o 
  -5   5  15       11.06        3.15      7.49 o 
  -4   5  15      264.16      264.38     18.51 o 
  -3   5  15      664.63      683.60     32.45 o 
  -2   5  15      432.16      336.48     20.47 o 
  -1   5  15      234.32      198.14     16.05 o 
   0   5  15      132.35      132.00     13.91 o 
   1   5  15      351.57      391.14     20.83 o 
   2   5  15        0.04       -0.23      7.99 o 
   3   5  15      100.04       88.43     12.26 o 
   4   5  15      557.50      505.81     26.64 o 
   5   5  15      220.30      239.20     19.16 o 
   6   5  15      127.88       87.29     14.50 o 
   7   5  15      365.20      393.47     25.34 o 
   8   5  15       58.00       66.77     12.96 o 
   9   5  15       65.40       36.35     14.09 o 
 -10   6  15       20.10       58.25     25.89 o 
  -9   6  15       56.87       51.45     14.42 o 
  -8   6  15        0.46       27.63     12.33 o 
  -7   6  15      310.59      305.93     23.45 o 
  -6   6  15       95.74      108.64     21.53 o 
  -5   6  15      271.34      268.29     19.95 o 
  -4   6  15       15.34       13.73      9.68 o 
  -3   6  15      193.01      188.58     25.72 o 
  -2   6  15       10.65       20.50     11.78 o 
  -1   6  15       41.62       25.21     11.24 o 
   0   6  15      799.21      805.89     38.05 o 
   1   6  15       12.04       10.54      9.01 o 
   2   6  15       61.40       53.93      9.81 o 
   3   6  15      349.15      301.36     30.68 o 
   4   6  15      103.26      121.19     18.46 o 
   5   6  15      728.71      697.48     36.93 o 
   6   6  15       58.69       89.03     15.76 o 
   7   6  15        0.10       11.23     15.29 o 
  -5   7  15       69.88       42.10     15.79 o 
  -4   7  15       84.72       83.36     12.81 o 
  -3   7  15       22.75       25.52     12.45 o 
  -2   7  15      535.17      519.89     27.06 o 
  -1   7  15      404.01      449.61     30.49 o 
   0   7  15       92.37       60.64     15.07 o 
   1   7  15      310.51      328.56     26.11 o 
   2   7  15       69.72       41.80     16.20 o 
 -16   0  16       36.64       38.20     39.26 o 
 -14   0  16       20.44       33.86     15.02 o 
 -12   0  16      103.25      126.99     16.74 o 
 -10   0  16      192.96      132.18     15.07 o 
  -8   0  16      307.39      308.30     16.90 o 
  -6   0  16     2181.67     2290.56     35.77 o 
  -4   0  16     3912.05     4177.02     49.63 o 
  -2   0  16     2917.88     3020.79     55.23 o 
   0   0  16     2661.02     2899.06     49.94 o 
   2   0  16       47.43       46.42     12.35 o 
   4   0  16      373.84      426.10     30.21 o 
   6   0  16      214.31      203.21     23.50 o 
   8   0  16      188.82      168.96     22.45 o 
  10   0  16      343.52      365.49     56.31 o 
  12   0  16        0.58       18.48     23.81 o 
 -16   1  16      413.75      462.77     32.08 o 
 -15   1  16       17.97       16.92     10.26 o 
 -14   1  16      259.01      227.16     24.61 o 
 -13   1  16      580.17      565.19     30.53 o 
 -12   1  16      134.72      156.20     13.13 o 
 -11   1  16     2057.79     2050.66     41.82 o 
 -10   1  16      717.89      756.65     22.17 o 
  -9   1  16      153.58       99.83      8.33 o 
  -8   1  16      975.98      960.24     20.70 o 
  -7   1  16     1909.88     1784.93     26.38 o 
  -6   1  16      235.94      244.70     12.26 o 
  -5   1  16      438.40      422.59     16.40 o 
  -4   1  16     1079.37     1055.41     19.89 o 
  -3   1  16     2342.36     2079.55     29.59 o 
  -2   1  16      843.10      848.49     14.61 o 
  -1   1  16       59.21       76.35      5.12 o 
   0   1  16     1422.67     1497.07     21.44 o 
   1   1  16     6677.27     6265.32     78.07 o 
   2   1  16     1098.24     1017.21     21.49 o 
   3   1  16      352.37      289.22     16.31 o 
   4   1  16      443.55      422.49     18.37 o 
   5   1  16      514.65      481.11     20.39 o 
   6   1  16     1935.54     1994.12     41.49 o 
   7   1  16       40.46       46.43      8.39 o 
   8   1  16       27.00       31.41      7.78 o 
   9   1  16       16.64       13.28      7.64 o 
  10   1  16      937.89      959.73     35.99 o 
  11   1  16       38.68       30.56     11.35 o 
  12   1  16      577.42      593.80     32.55 o 
  13   1  16       38.68       48.49     14.55 o 
 -16   2  16      618.65      614.34     37.23 o 
 -15   2  16       26.81       33.53     14.90 o 
 -14   2  16      149.45      149.32     18.85 o 
 -13   2  16        2.40       -5.43     12.20 o 
 -12   2  16     1075.65     1172.09     39.13 o 
 -11   2  16        2.56        2.07      7.35 o 
 -10   2  16      197.25      212.23     14.19 o 
  -9   2  16      473.57      434.11     18.73 o 
  -8   2  16      772.59      802.34     23.89 o 
  -7   2  16      518.17      475.08     18.24 o 
  -6   2  16        7.14       11.12      5.15 o 
  -5   2  16     1589.52     1450.12     29.42 o 
  -4   2  16       80.35       77.78      7.59 o 
  -3   2  16       44.10       24.75      4.30 o 
  -2   2  16     1145.66     1190.80     20.44 o 
  -1   2  16       24.15       17.20      3.42 o 
   0   2  16     1065.25     1163.50     22.23 o 
   1   2  16       16.40       30.85      4.19 o 
   2   2  16     1038.79     1070.94     22.19 o 
   3   2  16       15.84       20.94      5.60 o 
   4   2  16      425.75      452.24     20.89 o 
   5   2  16       65.60       66.34     10.44 o 
   6   2  16      169.54      193.03     14.47 o 
   7   2  16      414.32      367.45     20.37 o 
   8   2  16      941.73      983.53     33.36 o 
   9   2  16       14.26        9.95      9.23 o 
  10   2  16        1.17       13.21      8.65 o 
  11   2  16        8.85       16.80      9.75 o 
  12   2  16       39.94       41.74     12.13 o 
 -15   3  16       85.01       66.47     18.24 o 
 -14   3  16      314.93      298.15     26.15 o 
 -13   3  16      227.75      233.16     22.15 o 
 -12   3  16      694.44      699.17     36.37 o 
 -11   3  16        6.89       -0.30     11.50 o 
 -10   3  16      165.42      161.78     17.33 o 
  -9   3  16     1467.13     1383.22     44.56 o 
  -8   3  16     2247.56     2231.61     49.10 o 
  -7   3  16      110.80       80.48     12.58 o 
  -6   3  16      104.80      107.55      7.43 o 
  -5   3  16     1354.55     1312.49     22.54 o 
  -4   3  16     1150.09     1176.72     21.40 o 
  -3   3  16      137.42      112.37      7.23 o 
  -2   3  16      216.22      231.55      8.60 o 
  -1   3  16      347.53      338.25     10.07 o 
   0   3  16     1201.95     1254.53     23.68 o 
   1   3  16      647.84      627.64     18.17 o 
   2   3  16     2052.59     2059.54     36.26 o 
   3   3  16      480.36      500.23     25.82 o 
   4   3  16      124.95       94.54     10.75 o 
   5   3  16       25.95       25.56      7.78 o 
   6   3  16     2785.31     2939.96     49.44 o 
   7   3  16      234.92      226.79     17.01 o 
   8   3  16      387.71      412.50     22.15 o 
   9   3  16      206.27      194.75     16.33 o 
  10   3  16      367.61      324.76     22.09 o 
  11   3  16      242.81      262.48     25.20 o 
  12   3  16      705.73      745.66     45.55 o 
 -14   4  16       14.04       32.10     20.81 o 
 -13   4  16      239.02      240.41     27.00 o 
 -12   4  16       34.53       36.42     14.80 o 
 -11   4  16     1618.61     1594.28     60.74 o 
 -10   4  16       26.11       26.40     11.56 o 
  -9   4  16      271.87      227.95     20.15 o 
  -8   4  16       22.00       26.28     10.47 o 
  -7   4  16      220.35      207.93     16.92 o 
  -6   4  16       13.32       19.95      8.03 o 
  -5   4  16      718.44      717.19     27.09 o 
  -4   4  16      366.17      382.90     19.86 o 
  -3   4  16        0.06       -5.20     10.17 o 
  -2   4  16      121.68      134.00     13.49 o 
  -1   4  16      128.52      149.86     12.80 o 
   0   4  16     1256.41     1324.64     33.07 o 
   1   4  16        3.99        0.64      7.07 o 
   2   4  16      104.40      112.06     12.28 o 
   3   4  16      144.85      139.93     13.05 o 
   4   4  16     1517.42     1604.06     44.49 o 
   5   4  16        1.18       -4.47      7.23 o 
   6   4  16       42.52       51.08      9.17 o 
   7   4  16       10.29       11.69      9.34 o 
   8   4  16      210.41      201.43     21.16 o 
   9   4  16      267.75      274.70     24.67 o 
  10   4  16       31.83       20.24     11.73 o 
 -12   5  16        0.11       -1.34     14.23 o 
 -11   5  16      608.19      639.92     45.63 o 
 -10   5  16      600.48      675.33     40.35 o 
  -9   5  16       89.52       70.59     14.50 o 
  -8   5  16      246.81      248.51     21.75 o 
  -7   5  16     1114.16     1090.10     39.64 o 
  -6   5  16      526.02      624.56     27.88 o 
  -5   5  16       64.61       45.49      9.40 o 
  -4   5  16     1616.41     1725.82     48.32 o 
  -3   5  16      872.45      838.07     36.76 o 
  -2   5  16        4.26        3.49      7.71 o 
  -1   5  16       14.48        8.07      8.13 o 
   0   5  16      854.29      882.63     33.00 o 
   1   5  16      506.06      480.83     25.26 o 
   2   5  16        4.18       11.65      9.63 o 
   3   5  16      221.48      209.30     17.10 o 
   4   5  16        1.50       27.87     15.57 o 
   5   5  16      352.92      293.59     21.62 o 
   6   5  16       77.83       66.22     13.88 o 
   7   5  16      353.74      396.17     28.53 o 
   8   5  16       14.44       18.57     17.65 o 
   9   5  16       37.63       29.05     21.08 o 
  -9   6  16       48.06       52.13     13.62 o 
  -8   6  16      944.99     1006.42     45.99 o 
  -7   6  16      345.14      367.71     28.52 o 
  -6   6  16      200.73      238.82     23.18 o 
  -5   6  16       17.62       16.41     11.30 o 
  -4   6  16       37.33       24.98     10.47 o 
  -3   6  16       48.97       40.36     11.81 o 
  -2   6  16      735.70      706.12     36.10 o 
  -1   6  16      315.40      260.03     23.78 o 
   0   6  16      580.10      643.92     34.50 o 
   1   6  16      159.72      142.30     15.84 o 
   2   6  16      148.73      107.70     16.00 o 
   3   6  16      257.71      311.57     31.27 o 
   4   6  16      506.60      494.07     34.38 o 
   5   6  16       58.32       36.15     12.83 o 
   6   6  16      112.13      162.45     22.16 o 
  -4   7  16      604.36      660.26     30.76 o 
  -3   7  16       31.25       33.76     11.82 o 
  -2   7  16      126.34      113.86     15.16 o 
  -1   7  16       13.67       50.78     14.01 o 
   0   7  16      134.42      107.83     24.51 o 
   1   7  16       60.34       26.35     19.24 o 
 -15   0  17     1919.41     1897.09    135.84 o 
 -13   0  17      503.15      490.60     35.95 o 
 -11   0  17     3156.61     3224.39     74.87 o 
  -9   0  17      434.18      398.02     24.66 o 
  -7   0  17     6169.32     6479.84    112.28 o 
  -5   0  17       35.49       60.70      7.35 o 
  -3   0  17     2360.36     2388.87     50.85 o 
  -1   0  17     3066.72     3050.98     51.25 o 
   1   0  17      214.06      180.12      6.87 o 
   3   0  17     5902.93     5743.17    208.60 o 
   5   0  17     1735.46     1789.31     64.05 o 
   7   0  17      639.27      575.61     39.59 o 
   9   0  17      684.64      746.79     46.63 o 
  11   0  17      239.79      324.13     48.36 o 
 -16   1  17        9.97       -2.50     16.97 o 
 -15   1  17      337.71      292.80     21.87 o 
 -14   1  17       56.93       43.28     17.23 o 
 -13   1  17      107.33      105.95     14.68 o 
 -12   1  17       50.98       50.65      9.92 o 
 -11   1  17      636.06      612.56     25.87 o 
 -10   1  17      113.67      108.77      9.70 o 
  -9   1  17      158.76      145.31     10.64 o 
  -8   1  17       21.78       15.90      4.76 o 
  -7   1  17        0.30        4.68      2.91 o 
  -6   1  17      473.67      418.30     17.40 o 
  -5   1  17     2520.21     2571.46     39.77 o 
  -4   1  17      386.20      352.58     11.37 o 
  -3   1  17      372.90      363.64     13.51 o 
  -2   1  17     1594.85     1418.35     19.87 o 
  -1   1  17     2992.23     3026.10     29.53 o 
   0   1  17      300.41      225.58      9.01 o 
   1   1  17     2690.20     2786.49     29.53 o 
   2   1  17     1232.86     1097.58     27.50 o 
   3   1  17     1715.83     1798.81     39.57 o 
   4   1  17     1708.78     1574.41     38.43 o 
   5   1  17      654.73      625.19     23.41 o 
   6   1  17      150.52      162.97     13.68 o 
   7   1  17        0.61        3.92      7.13 o 
   8   1  17      345.63      304.45     18.22 o 
   9   1  17      726.34      766.80     30.20 o 
  10   1  17      121.63      111.54     13.92 o 
  11   1  17       29.93       25.28     12.15 o 
  12   1  17        6.82        3.20     12.60 o 
 -15   2  17      191.72      185.37     21.61 o 
 -14   2  17        4.81        0.36     20.41 o 
 -13   2  17       84.35       60.95     12.86 o 
 -12   2  17      128.14      156.97     15.86 o 
 -11   2  17       70.82       46.13      9.86 o 
 -10   2  17       95.45       70.24      9.09 o 
  -9   2  17       68.99       68.30      9.98 o 
  -8   2  17        5.38        9.81      7.02 o 
  -7   2  17      434.81      431.11     16.58 o 
  -6   2  17        5.93       11.29      5.54 o 
  -5   2  17      122.48      137.68      9.53 o 
  -4   2  17       14.59       10.08      4.90 o 
  -3   2  17        9.30        8.15      4.23 o 
  -2   2  17      581.75      507.50     15.03 o 
  -1   2  17      173.23      143.61      8.19 o 
   0   2  17       12.04       15.61      4.42 o 
   1   2  17      268.61      292.43     11.68 o 
   2   2  17      837.41      852.65     19.45 o 
   3   2  17       34.40       38.22      7.42 o 
   4   2  17      133.77      121.31     12.22 o 
   5   2  17       73.19       66.54     10.19 o 
   6   2  17       72.10       60.71     10.53 o 
   7   2  17        1.13       -7.76      9.10 o 
   8   2  17      415.24      438.27     23.41 o 
   9   2  17       83.14       65.44     11.34 o 
  10   2  17      136.57      112.68     13.50 o 
  11   2  17       12.22        0.48     10.20 o 
  12   2  17       38.96       75.66     14.82 o 
 -15   3  17     1209.56     1286.07     53.62 o 
 -14   3  17      116.27       93.89     17.31 o 
 -13   3  17     1489.92     1474.58     53.87 o 
 -12   3  17      450.32      443.91     33.03 o 
 -11   3  17      307.63      253.61     24.39 o 
 -10   3  17        9.64       21.64     10.23 o 
  -9   3  17     2521.71     2615.62     70.80 o 
  -8   3  17      881.06      821.45     31.98 o 
  -7   3  17      245.89      270.92     15.88 o 
  -6   3  17       19.26       19.10      5.93 o 
  -5   3  17     4230.54     4420.89     48.18 o 
  -4   3  17       70.47       54.91      5.66 o 
  -3   3  17     1719.28     1770.88     31.39 o 
  -2   3  17     3223.38     3110.40     39.12 o 
  -1   3  17     2066.05     2143.50     33.84 o 
   0   3  17       96.55       81.99      6.87 o 
   1   3  17     1621.44     1665.98     30.75 o 
   2   3  17      193.79      183.08     13.35 o 
   3   3  17      472.56      492.54     21.36 o 
   4   3  17      984.86      916.21     29.99 o 
   5   3  17      681.59      650.47     26.26 o 
   6   3  17        0.13        6.25      8.65 o 
   7   3  17       47.45       77.17     11.23 o 
   8   3  17     1016.44     1012.49     33.79 o 
   9   3  17      835.29      856.50     32.17 o 
  10   3  17       50.80       47.06     11.22 o 
  11   3  17      717.35      748.54     40.63 o 
 -13   4  17      209.22      219.86     25.91 o 
 -12   4  17        0.05       14.05     14.01 o 
 -11   4  17      424.69      368.55     37.16 o 
 -10   4  17       75.67       42.83     12.38 o 
  -9   4  17      108.39      113.44     15.43 o 
  -8   4  17       77.51       67.09     12.54 o 
  -7   4  17      662.72      631.59     26.89 o 
  -6   4  17       43.21       36.34      8.95 o 
  -5   4  17      146.12      158.59     13.63 o 
  -4   4  17       10.71        8.97      8.10 o 
  -3   4  17     1652.47     1670.71     39.67 o 
  -2   4  17        0.20       -0.68      8.73 o 
  -1   4  17     1715.09     1708.34     44.61 o 
   0   4  17        0.53       -1.15      8.68 o 
   1   4  17      574.75      684.07     30.32 o 
   2   4  17      247.03      230.47     16.74 o 
   3   4  17     1473.89     1551.00     47.23 o 
   4   4  17       72.26       84.12     13.13 o 
   5   4  17       39.65       46.75     10.69 o 
   6   4  17       10.64       14.17     11.80 o 
   7   4  17     1572.60     1636.27     52.11 o 
   8   4  17        4.61       12.25     10.73 o 
   9   4  17        5.35       12.97     12.85 o 
  10   4  17      524.84      507.40     33.67 o 
 -12   5  17       11.49       30.72     20.21 o 
 -11   5  17        0.15       -0.19     18.31 o 
 -10   5  17       34.17       11.43     17.22 o 
  -9   5  17      267.81      262.46     22.90 o 
  -8   5  17        3.98        1.86      9.68 o 
  -7   5  17        2.05       10.88      9.53 o 
  -6   5  17       22.08       22.62      8.89 o 
  -5   5  17      848.32      861.77     35.59 o 
  -4   5  17       10.14       -2.22      9.19 o 
  -3   5  17        1.28        2.58      9.97 o 
  -2   5  17        0.13       -9.02      9.02 o 
  -1   5  17      291.22      252.39     18.19 o 
   0   5  17      473.79      413.76     33.24 o 
   1   5  17      175.06      167.04     15.59 o 
   2   5  17        2.70        3.08     10.40 o 
   3   5  17       29.71       14.31     11.77 o 
   4   5  17       95.34       91.57     16.41 o 
   5   5  17       70.61       51.33     15.71 o 
   6   5  17       42.59       44.44     12.16 o 
   7   5  17       36.03       35.53     13.18 o 
   8   5  17       48.80       23.22     21.59 o 
  -9   6  17        9.02       21.71     12.24 o 
  -8   6  17      550.78      619.80     36.97 o 
  -7   6  17      161.94      209.66     26.72 o 
  -6   6  17        1.25      -11.31     13.66 o 
  -5   6  17      139.65      194.53     18.45 o 
  -4   6  17      546.87      521.67     27.80 o 
  -3   6  17        3.15       26.00     11.80 o 
  -2   6  17       99.38       91.72     16.08 o 
  -1   6  17       61.15       65.39     13.09 o 
   0   6  17      381.32      370.58     27.07 o 
   1   6  17       44.23       42.69     10.78 o 
   2   6  17      192.86      164.54     18.61 o 
   3   6  17      276.09      284.57     28.58 o 
   4   6  17      227.34      186.84     22.62 o 
   5   6  17        9.44       -1.69     12.52 o 
  -2   7  17      945.83      947.69     39.20 o 
  -1   7  17      488.94      526.80     33.45 o 
 -16   0  18      653.19      578.56    138.49 o 
 -14   0  18     1193.59     1287.30     84.64 o 
 -12   0  18     1503.21     1450.59     52.88 o 
 -10   0  18      444.80      503.58     29.26 o 
  -8   0  18      696.71      694.10     25.44 o 
  -6   0  18      631.44      655.60     20.35 o 
  -4   0  18      265.88      260.29     13.70 o 
  -2   0  18       93.73      104.83     10.52 o 
   0   0  18       20.56       10.69      7.27 o 
   2   0  18      544.51      519.55     32.68 o 
   4   0  18      640.17      617.31     38.27 o 
   6   0  18      267.51      310.92     52.92 o 
   8   0  18      652.20      562.27     51.85 o 
  10   0  18       45.19       15.44     22.80 o 
  12   0  18      236.08      278.09     47.74 o 
 -16   1  18      749.37      831.20     54.13 o 
 -15   1  18       17.81       54.01     14.05 o 
 -14   1  18       16.69       29.12      9.99 o 
 -13   1  18        4.97       10.61      9.40 o 
 -12   1  18        0.07       -0.97      8.56 o 
 -11   1  18      195.75      170.80     14.83 o 
 -10   1  18      152.19      138.95     11.51 o 
  -9   1  18       16.64       21.54      7.47 o 
  -8   1  18      230.05      246.19     10.43 o 
  -7   1  18      611.42      570.38     17.48 o 
  -6   1  18      632.33      612.39     20.40 o 
  -5   1  18     1525.80     1378.13     41.80 o 
  -4   1  18      755.58      816.16     17.51 o 
  -3   1  18       59.00       45.38      6.48 o 
  -2   1  18     1901.24     1961.57     23.95 o 
  -1   1  18       47.52       30.19      4.00 o 
   0   1  18      302.42      303.92     10.39 o 
   1   1  18      877.58      726.25     17.49 o 
   2   1  18      329.11      361.62     17.47 o 
   3   1  18        8.72        7.45      7.49 o 
   4   1  18      698.09      721.54     26.97 o 
   5   1  18      335.62      296.66     18.58 o 
   6   1  18        5.97       -4.54      7.93 o 
   7   1  18        1.15       -2.61      6.66 o 
   8   1  18      218.26      203.93     17.58 o 
   9   1  18       15.59        6.25      8.28 o 
  10   1  18       13.74       22.46     10.25 o 
  11   1  18      147.85      176.23     22.78 o 
  12   1  18      331.56      336.37     29.86 o 
 -15   2  18       93.78      114.60     18.64 o 
 -14   2  18       83.18      104.48     16.51 o 
 -13   2  18        6.73       22.91     11.20 o 
 -12   2  18     1438.96     1522.20     50.87 o 
 -11   2  18      209.45      190.57     16.71 o 
 -10   2  18      204.79      214.77     14.86 o 
  -9   2  18      558.33      535.52     21.19 o 
  -8   2  18     1298.13     1322.79     31.01 o 
  -7   2  18       63.73       60.32      7.63 o 
  -6   2  18     1081.98     1157.16     27.81 o 
  -5   2  18     1153.18     1088.51     28.55 o 
  -4   2  18      744.28      713.83     21.69 o 
  -3   2  18      105.10      122.27      9.60 o 
  -2   2  18     2258.48     2370.99     32.77 o 
  -1   2  18      710.11      659.82     19.03 o 
   0   2  18      551.35      508.91     21.17 o 
   1   2  18        5.25        2.64      4.29 o 
   2   2  18      135.08      169.23      9.96 o 
   3   2  18     1470.38     1426.11     34.87 o 
   4   2  18     1596.28     1597.55     40.68 o 
   5   2  18       47.65       53.15     12.25 o 
   6   2  18      163.26      138.42     14.12 o 
   7   2  18       48.39       46.10     10.40 o 
   8   2  18     1494.28     1601.21     47.00 o 
   9   2  18       51.32       53.18     10.77 o 
  10   2  18       52.24       64.80     12.63 o 
  11   2  18        7.06        8.56     13.24 o 
 -14   3  18      221.93      217.77     22.80 o 
 -13   3  18      259.69      269.66     28.01 o 
 -12   3  18     1061.81     1227.43     72.72 o 
 -11   3  18      631.89      647.73     38.17 o 
 -10   3  18     2317.72     2379.86     60.84 o 
  -9   3  18        3.97        8.31      8.26 o 
  -8   3  18        0.01       21.27      8.34 o 
  -7   3  18        0.35       -4.38      7.46 o 
  -6   3  18     1544.87     1617.28     38.98 o 
  -5   3  18      411.78      363.58     13.48 o 
  -4   3  18      626.25      664.05     18.31 o 
  -3   3  18      131.03      126.41     10.36 o 
  -2   3  18      271.45      236.00     11.80 o 
  -1   3  18      393.09      359.42     15.11 o 
   0   3  18      458.17      451.79     17.07 o 
   1   3  18       52.26       50.51      6.68 o 
   2   3  18       60.36       52.50      7.44 o 
   3   3  18      198.85      171.54     13.69 o 
   4   3  18      492.51      490.89     22.75 o 
   5   3  18      322.48      296.01     19.02 o 
   6   3  18       87.98       57.71     10.98 o 
   7   3  18      105.33      107.19     14.15 o 
   8   3  18      141.49      134.21     13.74 o 
   9   3  18       37.19       24.09     10.37 o 
  10   3  18      117.22      133.21     15.29 o 
  11   3  18       28.75       54.20     17.98 o 
 -13   4  18      777.52      718.88     44.38 o 
 -12   4  18        1.19      -14.84     14.84 o 
 -11   4  18       10.82       15.13     12.94 o 
 -10   4  18      555.95      570.34     32.24 o 
  -9   4  18      224.95      221.86     20.66 o 
  -8   4  18      172.58      148.94     16.35 o 
  -7   4  18      310.97      299.16     19.79 o 
  -6   4  18      655.14      712.19     26.67 o 
  -5   4  18        4.90       16.19      7.58 o 
  -4   4  18      201.26      214.26     14.90 o 
  -3   4  18      161.70      156.58     15.91 o 
  -2   4  18      393.88      418.84     23.27 o 
  -1   4  18       14.34       16.34      8.78 o 
   0   4  18      127.81      126.92     14.15 o 
   1   4  18      215.56      197.30     17.88 o 
   2   4  18       21.10       37.89      9.17 o 
   3   4  18        7.41        2.59      9.13 o 
   4   4  18       18.26       -0.39      8.56 o 
   5   4  18        0.18       18.39     10.18 o 
   6   4  18        6.03       24.47     11.36 o 
   7   4  18      606.29      585.84     31.16 o 
   8   4  18       29.47        7.22     14.73 o 
   9   4  18        1.46        1.24     11.08 o 
 -11   5  18      318.48      302.87     30.97 o 
 -10   5  18      285.84      258.39     26.34 o 
  -9   5  18        0.01        7.03     12.40 o 
  -8   5  18        2.26       -9.93      9.93 o 
  -7   5  18      633.05      657.67     31.94 o 
  -6   5  18       22.44       12.88      8.78 o 
  -5   5  18        8.41       19.58     10.11 o 
  -4   5  18      278.78      322.58     23.03 o 
  -3   5  18      686.47      655.60     33.86 o 
  -2   5  18        7.09       18.56      9.76 o 
  -1   5  18      214.65      188.23     16.83 o 
   0   5  18      988.70     1041.04     36.99 o 
   1   5  18      201.89      174.07     16.65 o 
   2   5  18      246.25      270.32     21.68 o 
   3   5  18      427.64      464.96     32.62 o 
   4   5  18      265.89      265.54     35.50 o 
   5   5  18       98.87      120.75     20.02 o 
   6   5  18      913.35      999.45     50.12 o 
   7   5  18      807.43      861.15     47.38 o 
   8   5  18        3.57        9.50     13.54 o 
  -8   6  18      519.10      515.89     37.82 o 
  -7   6  18       84.06       70.82     18.86 o 
  -6   6  18      619.62      727.33     40.31 o 
  -5   6  18      163.72      186.36     17.54 o 
  -4   6  18      418.58      489.15     27.04 o 
  -3   6  18        0.09      -12.19     12.19 o 
  -2   6  18     1326.90     1444.20     52.65 o 
  -1   6  18       14.34        3.34     12.64 o 
   0   6  18       15.43        4.80     16.83 o 
   1   6  18      199.90      235.01     22.81 o 
   2   6  18      277.95      303.06     27.44 o 
   3   6  18       15.04       27.69     13.96 o 
   4   6  18      495.04      537.98     63.42 o 
   5   6  18        5.77       20.78     12.78 o 
 -15   0  19       40.14       56.28     20.80 o 
 -13   0  19      339.24      295.73     31.24 o 
 -11   0  19       90.81      101.98     18.90 o 
  -9   0  19      221.43      219.17     15.47 o 
  -7   0  19      459.06      431.99     17.00 o 
  -5   0  19     1745.91     1828.42     35.43 o 
  -3   0  19       12.90        5.73      5.25 o 
  -1   0  19     1457.46     1529.54     45.50 o 
   1   0  19      224.52      269.87     25.25 o 
   3   0  19     2887.82     3033.14     81.88 o 
   5   0  19      664.67      674.11     41.89 o 
   7   0  19     3881.26     4166.79    106.99 o 
   9   0  19      563.78      491.33     54.04 o 
  11   0  19      335.57      293.40     36.71 o 
 -15   1  19      352.23      388.35     32.99 o 
 -14   1  19      153.50      147.52     17.85 o 
 -13   1  19       93.56      100.50     13.91 o 
 -12   1  19        4.22        9.13      9.00 o 
 -11   1  19      665.05      696.95     28.35 o 
 -10   1  19      147.22      151.01     13.83 o 
  -9   1  19      201.13      199.12     13.46 o 
  -8   1  19       93.82       74.65      8.44 o 
  -7   1  19      412.21      405.45     16.22 o 
  -6   1  19      521.53      492.17     19.04 o 
  -5   1  19      560.75      548.87     14.27 o 
  -4   1  19      544.63      476.52     14.52 o 
  -3   1  19        0.23       -3.34      4.49 o 
  -2   1  19      166.98      131.03      7.07 o 
  -1   1  19      830.61      850.91     20.73 o 
   0   1  19       18.18       10.05      3.86 o 
   1   1  19      358.52      376.98     10.43 o 
   2   1  19       24.72       16.62      7.00 o 
   3   1  19     1205.90     1218.05     34.66 o 
   4   1  19      181.84      160.21     14.27 o 
   5   1  19      130.61      129.72     13.55 o 
   6   1  19      199.72      191.61     15.83 o 
   7   1  19        6.06       16.11      8.35 o 
   8   1  19      674.72      668.78     33.78 o 
   9   1  19      571.97      611.72     30.18 o 
  10   1  19      119.19      150.55     18.38 o 
  11   1  19       41.73       46.52     15.11 o 
 -15   2  19       24.99       13.31     14.53 o 
 -14   2  19       63.43       50.61     12.62 o 
 -13   2  19      855.06      911.13     41.61 o 
 -12   2  19        0.03        2.01      9.96 o 
 -11   2  19       49.86       46.03     11.94 o 
 -10   2  19        6.05        5.34      6.51 o 
  -9   2  19      375.95      414.41     18.72 o 
  -8   2  19      449.33      445.59     19.04 o 
  -7   2  19     2924.67     2988.55     44.48 o 
  -6   2  19      301.16      306.74     14.69 o 
  -5   2  19     1470.36     1567.67     34.55 o 
  -4   2  19       67.84       57.61      7.74 o 
  -3   2  19     4462.27     4568.72     52.96 o 
  -2   2  19     1119.77     1102.05     23.53 o 
  -1   2  19      317.55      236.62     12.83 o 
   0   2  19       45.57       53.98      7.28 o 
   1   2  19     2420.71     2517.23     37.73 o 
   2   2  19      268.35      213.19     15.54 o 
   3   2  19     1236.72     1149.07     31.88 o 
   4   2  19       27.86       30.41      7.79 o 
   5   2  19      611.00      609.50     25.26 o 
   6   2  19      283.39      293.14     20.88 o 
   7   2  19      666.83      628.58     29.95 o 
   8   2  19      135.30      125.02     15.50 o 
   9   2  19      271.06      313.50     22.81 o 
  10   2  19       84.57       69.57     13.38 o 
  11   2  19     1119.42     1080.10     47.93 o 
 -14   3  19      178.67      172.02     29.67 o 
 -13   3  19        0.06       61.01     17.57 o 
 -12   3  19       58.10       46.70     14.11 o 
 -11   3  19        4.83       -4.73     11.64 o 
 -10   3  19      196.07      211.18     19.32 o 
  -9   3  19        0.64       11.88      8.23 o 
  -8   3  19      579.36      569.46     25.25 o 
  -7   3  19        3.89        1.69      7.80 o 
  -6   3  19       25.34       17.32      7.87 o 
  -5   3  19      458.61      482.73     21.90 o 
  -4   3  19     1327.26     1283.76     37.17 o 
  -3   3  19       83.58       80.78      8.63 o 
  -2   3  19      644.44      680.99     20.25 o 
  -1   3  19      653.67      671.53     21.91 o 
   0   3  19      352.44      343.69     15.64 o 
   1   3  19     1411.96     1539.54     29.64 o 
   2   3  19       90.07      103.73      9.75 o 
   3   3  19       38.24       28.68      7.43 o 
   4   3  19      647.48      582.14     25.33 o 
   5   3  19       75.17       77.23     14.62 o 
   6   3  19       14.59       26.74     11.22 o 
   7   3  19       10.05        4.09     10.15 o 
   8   3  19       48.68       70.65     12.66 o 
   9   3  19       74.71       65.88     12.91 o 
  10   3  19       82.64       46.05     20.08 o 
 -13   4  19       24.61        7.63     15.53 o 
 -12   4  19       34.54       42.82     16.17 o 
 -11   4  19      766.79      808.67     44.45 o 
 -10   4  19      697.32      650.39     34.46 o 
  -9   4  19       71.20       92.08     13.86 o 
  -8   4  19        2.03        1.69      9.51 o 
  -7   4  19      300.65      258.85     17.36 o 
  -6   4  19      482.68      427.24     22.67 o 
  -5   4  19      200.91      203.76     15.92 o 
  -4   4  19        0.14       -2.67      7.64 o 
  -3   4  19      208.37      237.74     18.30 o 
  -2   4  19      414.50      344.76     21.62 o 
  -1   4  19      520.39      500.82     28.78 o 
   0   4  19      166.78      147.04     15.35 o 
   1   4  19        1.27       12.98     12.57 o 
   2   4  19       17.24       42.31     16.73 o 
   3   4  19      983.10      990.57     48.86 o 
   4   4  19       20.01       13.69      9.55 o 
   5   4  19      336.08      358.31     24.03 o 
   6   4  19       29.97       31.84     11.54 o 
   7   4  19      894.03      880.83     38.32 o 
   8   4  19       59.43       52.21     12.79 o 
   9   4  19      729.00      750.99     40.60 o 
 -11   5  19      410.97      360.03     28.83 o 
 -10   5  19      325.67      338.37     27.70 o 
  -9   5  19      397.84      380.42     25.85 o 
  -8   5  19      514.88      523.42     29.66 o 
  -7   5  19       13.82       24.38     11.39 o 
  -6   5  19      140.21      129.84     16.27 o 
  -5   5  19     1089.58     1061.05     40.36 o 
  -4   5  19      511.10      507.15     28.66 o 
  -3   5  19        2.52       22.76     10.87 o 
  -2   5  19       24.66       20.33     11.30 o 
  -1   5  19     1151.30     1194.90     40.02 o 
   0   5  19     1104.06     1156.80     39.96 o 
   1   5  19       14.77       24.53     16.32 o 
   2   5  19      163.86      142.95     26.17 o 
   3   5  19     2084.00     2283.83     70.75 o 
   4   5  19     1075.74     1164.20     52.26 o 
   5   5  19      284.55      302.43     28.45 o 
   6   5  19      141.90      197.89     25.56 o 
   7   5  19      664.33      716.21     44.06 o 
  -8   6  19       79.76       79.79     17.49 o 
  -7   6  19      785.00      901.89     44.47 o 
  -6   6  19       14.46       21.06     12.31 o 
  -5   6  19       76.26       44.63     11.63 o 
  -4   6  19      767.98      889.51     37.02 o 
  -3   6  19       83.85       94.09     15.99 o 
  -2   6  19        2.18        3.14     11.04 o 
  -1   6  19        2.01      -11.30     11.30 o 
   0   6  19      246.84      258.01     23.80 o 
   1   6  19      236.57      269.64     30.42 o 
   2   6  19      453.77      482.87     34.81 o 
   3   6  19       16.89       21.15     16.55 o 
   4   6  19       84.54       55.98     16.54 o 
 -14   0  20     1166.11     1160.22     82.24 o 
 -12   0  20     2239.54     2325.18     83.63 o 
 -10   0  20      272.44      264.77     27.28 o 
  -8   0  20     6915.56     7336.41    137.96 o 
  -6   0  20       41.80       50.04      7.76 o 
  -4   0  20     2808.23     2835.00     45.61 o 
  -2   0  20      590.46      483.81     22.56 o 
   0   0  20     1371.64     1465.12     28.34 o 
   2   0  20      953.50      924.56     39.72 o 
   4   0  20     1282.74     1329.16     57.76 o 
   6   0  20      643.84      632.85     42.49 o 
   8   0  20       16.60       23.97     12.95 o 
  10   0  20      528.97      594.70     62.07 o 
 -15   1  20      409.68      424.60     33.85 o 
 -14   1  20        5.93       -3.89     10.58 o 
 -13   1  20     1157.53     1201.51     50.43 o 
 -12   1  20      725.63      720.01     33.44 o 
 -11   1  20       19.21        5.40     10.21 o 
 -10   1  20      451.16      448.03     20.29 o 
  -9   1  20     1753.12     1726.94     38.64 o 
  -8   1  20       72.16       60.69      7.68 o 
  -7   1  20        5.30        0.96      6.08 o 
  -6   1  20      376.48      403.40     17.45 o 
  -5   1  20     1867.72     1881.58     26.44 o 
  -4   1  20      644.19      720.76     18.85 o 
  -3   1  20      142.68      120.82      8.72 o 
  -2   1  20     1096.85     1195.79     21.69 o 
  -1   1  20      186.44      240.48     11.93 o 
   0   1  20      322.02      364.35     13.88 o 
   1   1  20      517.57      523.12     20.09 o 
   2   1  20       71.13       81.14      9.34 o 
   3   1  20        2.20        6.08      7.40 o 
   4   1  20      530.67      522.23     24.67 o 
   5   1  20      678.38      649.25     27.73 o 
   6   1  20        0.30        4.51      8.45 o 
   7   1  20       67.64       59.72     11.60 o 
   8   1  20      512.51      520.25     29.97 o 
   9   1  20      706.66      681.82     32.38 o 
  10   1  20       66.80       79.67     15.80 o 
  11   1  20      821.64      853.88     47.28 o 
 -15   2  20       20.31       19.59     14.44 o 
 -14   2  20      250.81      275.94     40.39 o 
 -13   2  20       64.72       51.50     15.27 o 
 -12   2  20      603.95      600.26     33.63 o 
 -11   2  20      350.16      343.69     25.09 o 
 -10   2  20        3.31       -1.35      6.77 o 
  -9   2  20        2.20        5.03      6.89 o 
  -8   2  20      735.30      695.29     22.57 o 
  -7   2  20      970.84      939.07     27.04 o 
  -6   2  20       73.62       69.94      8.32 o 
  -5   2  20       21.62       13.58      6.62 o 
  -4   2  20      780.12      720.99     23.12 o 
  -3   2  20      185.34      194.73     11.91 o 
  -2   2  20      415.74      416.84     16.92 o 
  -1   2  20       56.88       45.82      7.43 o 
   0   2  20      559.87      504.09     20.89 o 
   1   2  20       62.92       63.51      7.49 o 
   2   2  20      328.78      285.78     18.22 o 
   3   2  20     1658.67     1673.27     43.16 o 
   4   2  20      114.46      132.42     15.67 o 
   5   2  20       33.90       28.24      8.21 o 
   6   2  20      512.25      469.03     25.81 o 
   7   2  20      100.22      112.81     14.49 o 
   8   2  20      139.95      149.23     16.57 o 
   9   2  20      249.37      278.35     22.33 o 
  10   2  20       69.40       89.81     13.91 o 
 -14   3  20      152.34      208.67     25.50 o 
 -13   3  20      547.90      517.97     36.71 o 
 -12   3  20      585.66      642.98     39.15 o 
 -11   3  20        1.10       -2.65     13.72 o 
 -10   3  20      450.91      436.98     23.02 o 
  -9   3  20      296.85      281.19     18.77 o 
  -8   3  20      248.10      235.34     16.11 o 
  -7   3  20     2126.20     2087.98     44.58 o 
  -6   3  20      502.79      512.66     23.16 o 
  -5   3  20      119.13      100.48     11.59 o 
  -4   3  20       86.33       95.34     12.93 o 
  -3   3  20      701.40      638.45     22.97 o 
  -2   3  20      898.79      919.35     24.14 o 
  -1   3  20       34.12       27.43      9.70 o 
   0   3  20      112.78      124.28     10.69 o 
   1   3  20      788.49      829.89     24.62 o 
   2   3  20      538.05      562.35     21.25 o 
   3   3  20      212.09      170.00     14.39 o 
   4   3  20      838.38      849.73     30.77 o 
   5   3  20      548.32      586.23     31.58 o 
   6   3  20       17.41       11.10      9.89 o 
   7   3  20      249.88      252.82     19.00 o 
   8   3  20      223.27      241.05     20.85 o 
   9   3  20       52.91       58.98     14.44 o 
  10   3  20        5.15       -5.06     10.79 o 
 -12   4  20      812.69      848.50     46.97 o 
 -11   4  20        1.83       11.53     11.67 o 
 -10   4  20      994.58     1123.20     42.11 o 
  -9   4  20        7.39        8.06     10.36 o 
  -8   4  20     2570.98     2546.66     60.27 o 
  -7   4  20       81.21       72.39     11.12 o 
  -6   4  20      174.11      180.91     15.93 o 
  -5   4  20       53.39       20.22      8.36 o 
  -4   4  20     1214.07     1315.53     39.19 o 
  -3   4  20      612.50      578.27     28.56 o 
  -2   4  20       52.81       72.07     12.10 o 
  -1   4  20      454.25      424.19     24.45 o 
   0   4  20      367.91      383.81     23.37 o 
   1   4  20      497.52      484.10     38.00 o 
   2   4  20      776.06      709.21     39.43 o 
   3   4  20      106.87      105.32     17.57 o 
   4   4  20        0.78        3.81     12.54 o 
   5   4  20        7.93       15.67     13.21 o 
   6   4  20     1753.60     1781.50     59.07 o 
   7   4  20       45.75        6.20     12.47 o 
   8   4  20      734.00      844.48     43.06 o 
 -10   5  20      118.69       96.12     17.61 o 
  -9   5  20      141.32      171.79     19.73 o 
  -8   5  20        0.00        6.20     11.56 o 
  -7   5  20        0.35      -13.50     18.15 o 
  -6   5  20       96.15       64.75     12.25 o 
  -5   5  20        7.48       23.08     15.45 o 
  -4   5  20      266.76      232.55     19.73 o 
  -3   5  20       24.29       15.21     11.39 o 
  -2   5  20       70.81       40.83     11.45 o 
  -1   5  20        3.68        7.47      9.31 o 
   0   5  20      268.21      226.32     18.56 o 
   1   5  20       20.51       11.45     13.46 o 
   2   5  20       11.48        2.02     13.63 o 
   3   5  20       17.58       17.45     12.56 o 
   4   5  20       95.80       72.11     20.37 o 
   5   5  20      157.48      184.62     22.69 o 
   6   5  20       35.54       28.07     21.84 o 
  -7   6  20      674.54      711.80     37.05 o 
  -6   6  20       11.59        2.92     11.85 o 
  -5   6  20      231.79      241.64     20.34 o 
  -4   6  20      394.26      432.78     28.27 o 
  -3   6  20      322.76      329.08     25.47 o 
  -2   6  20      159.88      183.68     20.94 o 
  -1   6  20      774.29      803.68     40.26 o 
   0   6  20       23.16       22.86     14.99 o 
   1   6  20      148.22      177.60     27.38 o 
   2   6  20       40.65       35.24     20.76 o 
   3   6  20     1083.18     1173.70     54.66 o 
 -15   0  21        1.65       20.51     23.10 o 
 -13   0  21      100.92       96.93     20.85 o 
 -11   0  21     1292.60     1204.54     60.06 o 
  -9   0  21       59.39       41.96     11.46 o 
  -7   0  21      416.72      415.56     17.24 o 
  -5   0  21      532.82      449.90     18.74 o 
  -3   0  21      121.89      138.84     16.20 o 
  -1   0  21       97.41       65.36      9.49 o 
   1   0  21      929.91     1003.58     41.29 o 
   3   0  21       17.99       11.63     11.53 o 
   5   0  21      722.32      775.50     46.99 o 
   7   0  21      220.16      194.41     40.16 o 
   9   0  21       34.48        3.51     31.93 o 
  11   0  21      212.36      230.97     33.22 o 
 -15   1  21      335.68      373.42     36.59 o 
 -14   1  21       32.04       25.16     13.52 o 
 -13   1  21      381.45      357.03     26.67 o 
 -12   1  21     1067.88     1079.74     46.64 o 
 -11   1  21      129.34       89.62     13.00 o 
 -10   1  21      720.92      731.83     26.43 o 
  -9   1  21       18.62       31.52     16.74 o 
  -8   1  21      513.81      515.71     20.34 o 
  -7   1  21      662.28      731.79     23.75 o 
  -6   1  21      266.46      247.59     12.85 o 
  -5   1  21       96.36       92.84      8.85 o 
  -4   1  21        6.90       18.11      4.87 o 
  -3   1  21       15.76       34.75      5.88 o 
  -2   1  21      263.36      291.13     13.30 o 
  -1   1  21      811.85      822.39     21.39 o 
   0   1  21       18.13       16.21      4.69 o 
   1   1  21      861.11      862.91     25.82 o 
   2   1  21     1046.07     1024.61     29.03 o 
   3   1  21     1611.61     1675.65     40.28 o 
   4   1  21       21.61       13.19      7.80 o 
   5   1  21      313.16      314.47     20.43 o 
   6   1  21      226.60      213.49     17.50 o 
   7   1  21      195.23      194.23     17.52 o 
   8   1  21       73.19       77.70     15.77 o 
   9   1  21      158.09      147.15     15.58 o 
  10   1  21       64.53       45.82     16.35 o 
 -14   2  21       11.03       10.64     14.12 o 
 -13   2  21     1979.84     2171.47     72.28 o 
 -12   2  21      224.71      190.08     19.07 o 
 -11   2  21      376.44      380.54     24.97 o 
 -10   2  21       27.75       25.80      8.33 o 
  -9   2  21     1066.88     1083.13     30.45 o 
  -8   2  21       37.70       31.66      6.82 o 
  -7   2  21     1608.75     1680.22     33.76 o 
  -6   2  21      207.40      167.19     11.66 o 
  -5   2  21     1589.85     1665.16     34.07 o 
  -4   2  21       60.75       39.74      7.37 o 
  -3   2  21     1763.27     1868.48     35.99 o 
  -2   2  21      398.73      374.05     16.80 o 
  -1   2  21      129.10      127.45     10.86 o 
   0   2  21        0.56        0.40      5.48 o 
   1   2  21     4095.39     4261.14     60.28 o 
   2   2  21        3.28        4.77      9.53 o 
   3   2  21      160.64      174.18     15.23 o 
   4   2  21      187.19      165.58     15.73 o 
   5   2  21      511.90      459.52     25.67 o 
   6   2  21        0.59      -11.16     11.16 o 
   7   2  21     1913.00     2068.97     54.97 o 
   8   2  21      109.24      108.59     14.91 o 
   9   2  21      123.96      142.95     16.79 o 
  10   2  21        9.59       -1.54     11.60 o 
 -13   3  21      147.27      103.75     17.00 o 
 -12   3  21       20.98       18.17     14.62 o 
 -11   3  21       25.59       33.23     11.59 o 
 -10   3  21      347.19      309.63     20.07 o 
  -9   3  21       26.45       23.45     11.17 o 
  -8   3  21       69.52       45.62      9.03 o 
  -7   3  21       45.12       49.59      9.37 o 
  -6   3  21      697.56      621.04     26.07 o 
  -5   3  21       21.38       16.98      8.62 o 
  -4   3  21        0.69       -7.44      8.67 o 
  -3   3  21        0.07        1.61      7.88 o 
  -2   3  21      486.31      486.82     24.50 o 
  -1   3  21       25.29       18.42      5.98 o 
   0   3  21       98.18       93.67      9.46 o 
   1   3  21       15.78       24.00      8.58 o 
   2   3  21      143.55      134.37     12.98 o 
   3   3  21       53.97       53.18      9.68 o 
   4   3  21       87.39       81.90     11.80 o 
   5   3  21        1.74       -5.66      8.82 o 
   6   3  21      121.67      117.09     13.95 o 
   7   3  21       25.79       21.34     16.14 o 
   8   3  21      265.86      285.02     22.58 o 
   9   3  21       21.26       25.12     11.53 o 
 -12   4  21       30.59       28.11     12.54 o 
 -11   4  21      462.99      536.97     33.18 o 
 -10   4  21       42.00       36.21     11.87 o 
  -9   4  21      174.74      169.77     17.00 o 
  -8   4  21        0.06       10.85     10.61 o 
  -7   4  21       59.69       46.72      9.17 o 
  -6   4  21      179.56      159.33     15.83 o 
  -5   4  21      276.33      244.96     16.75 o 
  -4   4  21      419.00      431.46     23.58 o 
  -3   4  21        0.88       21.16      9.81 o 
  -2   4  21      678.93      653.81     30.76 o 
  -1   4  21      127.78      126.69     15.26 o 
   0   4  21      212.22      192.69     18.76 o 
   1   4  21        0.82       18.09     11.47 o 
   2   4  21       21.87       23.40     12.53 o 
   3   4  21        0.10       10.90     13.70 o 
   4   4  21       64.54       53.47     26.87 o 
   5   4  21        2.18       -8.76     11.80 o 
   6   4  21        0.19       -0.85     13.65 o 
   7   4  21       30.88       26.45     12.50 o 
   8   4  21       43.90       22.16     13.32 o 
 -10   5  21        5.49        9.27     17.37 o 
  -9   5  21      120.15      137.54     18.14 o 
  -8   5  21      831.25      831.41     41.56 o 
  -7   5  21      701.06      736.80     35.92 o 
  -6   5  21       10.41      -10.24     10.24 o 
  -5   5  21     1015.22     1026.24     41.07 o 
  -4   5  21      628.12      574.55     30.88 o 
  -3   5  21       99.36       84.69     14.27 o 
  -2   5  21      844.87      859.84     37.27 o 
  -1   5  21     1157.51     1156.57     38.35 o 
   0   5  21      249.15      269.69     22.19 o 
   1   5  21        7.61        2.70     11.01 o 
   2   5  21     1484.66     1454.05     53.14 o 
   3   5  21      509.71      500.73     35.39 o 
   4   5  21        0.75       21.20     15.78 o 
   5   5  21       50.18       15.89     18.39 o 
   6   5  21      868.23      946.45     54.08 o 
  -6   6  21       14.52       12.44     11.48 o 
  -5   6  21      128.66      136.54     16.61 o 
  -4   6  21       27.99       68.81     14.43 o 
  -3   6  21      640.15      729.27     37.09 o 
  -2   6  21      463.19      533.30     34.03 o 
  -1   6  21      149.97      111.99     18.80 o 
   0   6  21      505.48      563.93     45.34 o 
   1   6  21      744.40      794.61     52.78 o 
   2   6  21      275.49      287.96     33.97 o 
 -14   0  22       32.23       26.35     17.59 o 
 -12   0  22      674.08      649.20     46.30 o 
 -10   0  22       10.99       18.54     17.90 o 
  -8   0  22     1514.97     1586.04     52.29 o 
  -6   0  22       14.16        7.66      5.57 o 
  -4   0  22      806.20      834.46     26.28 o 
  -2   0  22       29.71       45.02      9.99 o 
   0   0  22      391.89      438.89     40.65 o 
   2   0  22      704.27      704.10     37.01 o 
   4   0  22       54.33       62.00     17.79 o 
   6   0  22      828.68      891.14     52.74 o 
   8   0  22       63.78       58.76     24.87 o 
  10   0  22      340.09      355.54     54.07 o 
 -14   1  22        8.71       -8.68     12.38 o 
 -13   1  22       32.15       39.35     18.57 o 
 -12   1  22      517.28      497.77     29.71 o 
 -11   1  22      103.27       86.60     12.04 o 
 -10   1  22      438.42      423.19     28.38 o 
  -9   1  22       75.40       79.84     11.92 o 
  -8   1  22      116.90      108.17     10.21 o 
  -7   1  22       31.31       23.77      5.76 o 
  -6   1  22      617.65      577.73     19.04 o 
  -5   1  22      186.08      167.97     10.80 o 
  -4   1  22      547.14      544.26     16.30 o 
  -3   1  22       39.91       35.79      6.48 o 
  -2   1  22     2645.85     2643.59     38.94 o 
  -1   1  22       14.97       10.35      4.89 o 
   0   1  22      274.05      231.00     14.03 o 
   1   1  22      316.89      322.16     17.05 o 
   2   1  22      796.97      828.72     26.82 o 
   3   1  22      223.70      237.86     20.77 o 
   4   1  22      873.12      879.11     30.84 o 
   5   1  22       47.01       24.62      9.11 o 
   6   1  22       57.05       42.78     12.18 o 
   7   1  22       20.77       17.22     17.05 o 
   8   1  22      402.80      403.43     28.92 o 
   9   1  22       75.80       97.15     22.43 o 
  10   1  22       98.91      112.11     23.38 o 
 -14   2  22      203.97      192.71     24.15 o 
 -13   2  22       88.49      120.83     19.40 o 
 -12   2  22       21.77        9.39     14.31 o 
 -11   2  22        3.55       17.20     14.26 o 
 -10   2  22     1002.66     1034.59     33.87 o 
  -9   2  22        0.97       -5.07      7.58 o 
  -8   2  22      690.87      626.53     22.51 o 
  -7   2  22     1143.93     1102.30     28.16 o 
  -6   2  22       96.94       88.87      8.86 o 
  -5   2  22      294.56      274.99     15.01 o 
  -4   2  22     1921.89     2003.36     38.36 o 
  -3   2  22      177.47      137.91     10.76 o 
  -2   2  22      108.99      105.11      9.83 o 
  -1   2  22        9.96        4.25      6.19 o 
   0   2  22      828.84      839.48     29.98 o 
   1   2  22      225.53      210.03     14.95 o 
   2   2  22       45.53       33.93      7.78 o 
   3   2  22       28.88       25.71      8.68 o 
   4   2  22     1303.55     1349.36     41.88 o 
   5   2  22      213.70      223.13     19.32 o 
   6   2  22      968.32      973.25     41.34 o 
   7   2  22      159.52      171.40     19.47 o 
   8   2  22      571.94      581.85     33.82 o 
   9   2  22       16.01       21.73     11.83 o 
 -13   3  22      169.64      159.85     22.60 o 
 -12   3  22      433.71      500.45     31.62 o 
 -11   3  22       23.98       21.55     10.85 o 
 -10   3  22       99.02      125.15     13.74 o 
  -9   3  22      238.51      244.91     17.94 o 
  -8   3  22      540.67      559.93     24.58 o 
  -7   3  22       51.58       40.55      8.65 o 
  -6   3  22      339.48      356.86     21.06 o 
  -5   3  22       15.88       12.28      8.22 o 
  -4   3  22      172.31      152.78     14.89 o 
  -3   3  22      201.13      228.53     17.72 o 
  -2   3  22      117.58      125.97     13.78 o 
  -1   3  22      301.44      282.84     20.78 o 
   0   3  22      170.59      144.46     14.86 o 
   1   3  22      109.42       78.83     10.10 o 
   2   3  22       50.40       36.76      9.64 o 
   3   3  22        1.47       10.10      8.13 o 
   4   3  22      369.40      392.30     24.61 o 
   5   3  22       93.88       73.59     12.81 o 
   6   3  22      124.92       97.89     14.81 o 
   7   3  22      424.44      408.62     24.95 o 
   8   3  22      612.39      629.66     30.99 o 
 -12   4  22      235.64      284.39     31.63 o 
 -11   4  22       60.74       53.55     13.97 o 
 -10   4  22       42.33       47.80     11.63 o 
  -9   4  22      194.35      198.82     18.98 o 
  -8   4  22      880.46      937.94     33.60 o 
  -7   4  22        3.12        8.57     11.13 o 
  -6   4  22        8.86       -0.37      9.53 o 
  -5   4  22        6.07       11.79      8.96 o 
  -4   4  22     1009.56     1023.99     36.17 o 
  -3   4  22       14.10        2.15      9.70 o 
  -2   4  22     1173.22     1211.95     41.48 o 
  -1   4  22       56.77       61.61     12.44 o 
   0   4  22      188.84      185.62     25.75 o 
   1   4  22        5.82       17.01     12.88 o 
   2   4  22     1017.20     1052.68     49.64 o 
   3   4  22        3.06        2.89     11.79 o 
   4   4  22       19.41       34.57     16.71 o 
   5   4  22        0.06       21.90     12.92 o 
   6   4  22      793.78      848.18     42.90 o 
   7   4  22        3.35        3.17     12.88 o 
  -9   5  22       68.37       65.61     16.08 o 
  -8   5  22      306.37      357.03     28.09 o 
  -7   5  22       87.00      103.60     14.89 o 
  -6   5  22       65.24       61.85     13.00 o 
  -5   5  22      135.84      117.36     15.20 o 
  -4   5  22      129.48      145.14     17.28 o 
  -3   5  22        0.05       -4.32     10.77 o 
  -2   5  22      421.08      417.78     29.39 o 
  -1   5  22      388.48      441.04     31.07 o 
   0   5  22       82.21       58.88     14.88 o 
   1   5  22      745.09      692.51     37.10 o 
   2   5  22      157.26      121.28     17.37 o 
   3   5  22      112.06       67.20     19.64 o 
   4   5  22      631.77      605.86     39.57 o 
   5   5  22      643.22      663.77     68.01 o 
  -4   6  22      613.64      723.97     36.90 o 
  -3   6  22        6.86       15.41     10.11 o 
  -2   6  22      422.29      525.40     38.06 o 
  -1   6  22       34.56       24.25     14.01 o 
   0   6  22     1622.08     1831.84     79.24 o 
 -13   0  23      726.72      794.14     68.10 o 
 -11   0  23      967.17     1027.20     57.81 o 
  -9   0  23      349.61      371.67     33.85 o 
  -7   0  23      674.29      693.10     43.99 o 
  -5   0  23     1636.62     1830.96     46.74 o 
  -3   0  23       38.02       30.60     13.12 o 
  -1   0  23     1707.87     1784.56     42.92 o 
   1   0  23      492.85      495.18     31.32 o 
   3   0  23     1767.77     1836.29     61.84 o 
   5   0  23      385.86      392.50     42.05 o 
   7   0  23       20.38       16.06     16.41 o 
   9   0  23      470.03      466.97     45.49 o 
 -14   1  23      206.04      183.22     21.59 o 
 -13   1  23      906.57      890.03     46.97 o 
 -12   1  23       77.94       58.88     12.83 o 
 -11   1  23      399.48      443.65     27.98 o 
 -10   1  23      689.44      693.67     36.35 o 
  -9   1  23       85.69       69.42     13.90 o 
  -8   1  23       27.68       25.80      6.45 o 
  -7   1  23     1548.51     1540.81     33.84 o 
  -6   1  23     1048.82     1025.57     33.68 o 
  -5   1  23       50.97       54.12      7.61 o 
  -4   1  23      265.85      263.42     14.28 o 
  -3   1  23      566.74      526.23     18.61 o 
  -2   1  23     1256.26     1261.11     27.90 o 
  -1   1  23      339.69      331.40     14.40 o 
   0   1  23       82.50       67.54      9.29 o 
   1   1  23        4.70       11.53      6.71 o 
   2   1  23      854.77      835.07     27.82 o 
   3   1  23      828.07      804.92     27.82 o 
   4   1  23      403.82      400.92     21.90 o 
   5   1  23      177.98      178.94     16.74 o 
   6   1  23      128.64      126.55     14.78 o 
   7   1  23      573.95      640.32     34.71 o 
   8   1  23       85.42      101.93     16.04 o 
   9   1  23      289.59      337.53     27.18 o 
 -14   2  23        2.73        7.92     21.72 o 
 -13   2  23       93.57       77.81     18.28 o 
 -12   2  23      273.81      313.66     32.39 o 
 -11   2  23        7.15        1.51     17.92 o 
 -10   2  23        0.04        7.34      8.48 o 
  -9   2  23      431.40      410.79     21.62 o 
  -8   2  23      175.73      161.81     12.38 o 
  -7   2  23      144.85      150.72     14.81 o 
  -6   2  23      117.85      113.69     10.89 o 
  -5   2  23      243.98      209.24     15.76 o 
  -4   2  23      160.34      146.86     11.80 o 
  -3   2  23      477.33      510.12     20.02 o 
  -2   2  23      229.49      206.41     13.96 o 
  -1   2  23       33.52       35.13     10.96 o 
   0   2  23       21.63       13.30      7.81 o 
   1   2  23      895.12      897.58     32.71 o 
   2   2  23      107.58       94.54     11.57 o 
   3   2  23       44.61       38.21      8.93 o 
   4   2  23        7.39        1.25     10.18 o 
   5   2  23       15.24       14.86     10.06 o 
   6   2  23       27.02       50.70     13.02 o 
   7   2  23      243.80      288.14     24.74 o 
   8   2  23       51.80       61.03     14.22 o 
   9   2  23        4.00       33.52     13.34 o 
 -13   3  23      647.45      636.51     56.35 o 
 -12   3  23       25.94       20.23     13.82 o 
 -11   3  23      106.32      100.50     14.32 o 
 -10   3  23      574.21      606.87     28.37 o 
  -9   3  23      200.52      206.18     17.13 o 
  -8   3  23       58.61       68.19     10.46 o 
  -7   3  23      365.05      329.67     23.99 o 
  -6   3  23      651.17      679.08     28.50 o 
  -5   3  23      229.68      241.07     17.51 o 
  -4   3  23      247.08      230.73     18.94 o 
  -3   3  23      602.81      655.85     29.58 o 
  -2   3  23     1335.75     1315.29     41.20 o 
  -1   3  23       15.97       28.51     13.65 o 
   0   3  23      410.73      420.40     27.88 o 
   1   3  23      173.64      191.66     20.56 o 
   2   3  23       52.35       32.47      9.88 o 
   3   3  23      366.71      326.88     22.62 o 
   4   3  23      325.93      348.28     27.55 o 
   5   3  23        4.65        2.38     12.20 o 
   6   3  23      117.77      129.25     18.69 o 
   7   3  23      279.76      325.08     26.80 o 
   8   3  23      380.39      386.72     29.33 o 
 -11   4  23      486.86      514.00     30.34 o 
 -10   4  23      222.59      209.19     27.89 o 
  -9   4  23     1657.49     1711.95     52.61 o 
  -8   4  23      122.47      127.11     13.79 o 
  -7   4  23        1.28        5.49      9.11 o 
  -6   4  23       11.61       18.89      9.88 o 
  -5   4  23     3866.88     4023.58    103.10 o 
  -4   4  23      466.11      495.16     26.32 o 
  -3   4  23       90.52       90.26     14.74 o 
  -2   4  23       15.41       23.33      9.70 o 
  -1   4  23     2886.02     3122.48     83.21 o 
   0   4  23      167.50      152.60     20.81 o 
   1   4  23      808.60      854.75     45.14 o 
   2   4  23       24.55       27.80     13.81 o 
   3   4  23      333.89      329.96     29.52 o 
   4   4  23      164.98      163.49     22.39 o 
   5   4  23      435.99      487.84     36.14 o 
   6   4  23      121.76      140.24     19.56 o 
  -8   5  23      105.20       76.14     17.35 o 
  -7   5  23      100.77       81.74     14.09 o 
  -6   5  23      108.24       88.42     13.92 o 
  -5   5  23       38.78       28.55     11.44 o 
  -4   5  23      195.36      209.17     20.33 o 
  -3   5  23        8.21        5.32     11.01 o 
  -2   5  23      138.00      125.63     19.19 o 
  -1   5  23      224.17      234.98     23.80 o 
   0   5  23       16.18        6.85     11.80 o 
   1   5  23        1.03        9.41     12.25 o 
   2   5  23       34.24       43.37     13.46 o 
   3   5  23      157.41      172.85     22.93 o 
   4   5  23       67.00       28.09     13.93 o 
 -14   0  24      459.08      594.95     87.88 o 
 -12   0  24       64.71       74.12     19.21 o 
 -10   0  24        3.71      -13.93     13.93 o 
  -8   0  24       18.50       17.24     10.81 o 
  -6   0  24       38.18       18.99     12.35 o 
  -4   0  24        3.83        4.92      8.45 o 
  -2   0  24      336.09      334.58     19.02 o 
   0   0  24      106.35      114.42     16.11 o 
   2   0  24      306.83      319.03     27.35 o 
   4   0  24       44.42       71.58     15.53 o 
   6   0  24       26.86       11.42     15.00 o 
   8   0  24       29.06       63.40     42.69 o 
 -14   1  24       74.64       84.99     15.50 o 
 -13   1  24      269.13      291.71     28.24 o 
 -12   1  24      956.77      960.11     47.76 o 
 -11   1  24        1.46       -3.57     10.11 o 
 -10   1  24        0.22      -12.57     12.57 o 
  -9   1  24      302.70      308.13     24.55 o 
  -8   1  24     1187.29     1211.70     35.19 o 
  -7   1  24       92.32       73.84      9.59 o 
  -6   1  24      198.44      190.60     11.45 o 
  -5   1  24     1383.68     1350.88     32.88 o 
  -4   1  24        9.27        3.97      6.09 o 
  -3   1  24      772.12      730.37     25.35 o 
  -2   1  24      660.34      684.95     21.15 o 
  -1   1  24      276.73      279.23     16.10 o 
   0   1  24       89.80      100.43     10.73 o 
   1   1  24     1179.54     1081.93     31.40 o 
   2   1  24      743.45      733.49     26.49 o 
   3   1  24      302.41      270.14     17.19 o 
   4   1  24      511.06      527.09     23.97 o 
   5   1  24     1172.24     1143.51     37.94 o 
   6   1  24      536.98      512.30     32.27 o 
   7   1  24      108.74      112.68     16.93 o 
   8   1  24      375.45      368.41     27.88 o 
   9   1  24      743.89      753.53     40.59 o 
 -13   2  24        0.16       -7.41     20.46 o 
 -12   2  24       24.87       24.26     13.87 o 
 -11   2  24       68.58       82.36     18.64 o 
 -10   2  24     1322.55     1420.36     53.80 o 
  -9   2  24        3.13        8.91      8.11 o 
  -8   2  24      594.67      608.91     24.87 o 
  -7   2  24      132.79      109.65     12.52 o 
  -6   2  24      624.63      678.24     23.98 o 
  -5   2  24        3.24       -1.69      6.72 o 
  -4   2  24     4254.75     4350.48     68.89 o 
  -3   2  24       13.48       10.20      6.97 o 
  -2   2  24      240.64      229.36     15.79 o 
  -1   2  24       20.30       13.04      7.99 o 
   0   2  24     1534.31     1561.38     42.85 o 
   1   2  24       68.52       59.18     10.53 o 
   2   2  24      321.37      297.61     20.64 o 
   3   2  24      266.38      221.70     18.94 o 
   4   2  24     1111.67     1066.51     43.37 o 
   5   2  24        9.56        8.54     10.45 o 
   6   2  24      759.27      834.76     37.37 o 
   7   2  24       45.48       48.21     13.40 o 
   8   2  24      280.12      288.88     25.42 o 
 -12   3  24        6.92       -6.31     15.43 o 
 -11   3  24        0.70        6.26     11.70 o 
 -10   3  24      270.11      274.30     19.51 o 
  -9   3  24       19.11       12.75      9.99 o 
  -8   3  24        3.74        3.60      9.77 o 
  -7   3  24      532.82      488.73     25.41 o 
  -6   3  24      392.71      464.01     24.03 o 
  -5   3  24      139.70      141.19     14.14 o 
  -4   3  24       44.72       45.30     10.49 o 
  -3   3  24      373.45      381.04     26.32 o 
  -2   3  24        3.89        5.30     10.87 o 
  -1   3  24       47.23       36.11     13.00 o 
   0   3  24      101.08      108.70     15.30 o 
   1   3  24      413.22      382.52     27.79 o 
   2   3  24        4.21        8.82     11.35 o 
   3   3  24      369.42      388.96     28.89 o 
   4   3  24      117.18       80.43     17.44 o 
   5   3  24      641.46      548.80     34.42 o 
   6   3  24       89.59       74.20     15.38 o 
   7   3  24       15.46       20.32     14.24 o 
 -10   4  24      189.97      174.30     22.79 o 
  -9   4  24       66.44       51.73     13.11 o 
  -8   4  24       71.52       74.71     12.11 o 
  -7   4  24     1029.66     1008.40     33.82 o 
  -6   4  24      335.49      311.17     21.56 o 
  -5   4  24      484.25      468.71     26.01 o 
  -4   4  24       19.75       17.30      9.11 o 
  -3   4  24      412.34      452.54     27.26 o 
  -2   4  24      143.99      136.62     18.20 o 
  -1   4  24      519.41      546.50     36.92 o 
   0   4  24      159.77      179.46     26.23 o 
   1   4  24      191.58      152.14     21.40 o 
   2   4  24       31.25       36.58     14.39 o 
   3   4  24      615.63      653.13     41.79 o 
   4   4  24       21.11       15.94     15.09 o 
   5   4  24        9.63       37.18     14.31 o 
  -8   5  24      261.05      279.67     23.71 o 
  -7   5  24        0.30      -11.82     11.82 o 
  -6   5  24      436.35      480.71     28.08 o 
  -5   5  24      414.18      457.07     29.53 o 
  -4   5  24       51.52       46.03     15.73 o 
  -3   5  24       53.94       80.86     19.17 o 
  -2   5  24      749.43      830.57     43.00 o 
  -1   5  24       11.97       -3.87     14.44 o 
   0   5  24      109.20      110.65     22.78 o 
   1   5  24      337.53      346.79     28.09 o 
   2   5  24      549.18      575.25     35.59 o 
   3   5  24       33.61       37.42     14.49 o 
 -13   0  25     1094.20     1151.49    124.39 o 
 -11   0  25       79.26       51.20     35.45 o 
  -9   0  25     1641.55     1621.01     85.07 o 
  -7   0  25       16.77      -11.23     21.11 o 
  -5   0  25     3101.42     3200.01     80.01 o 
  -3   0  25      185.26      195.14     15.44 o 
  -1   0  25     1911.31     2051.26     56.76 o 
   1   0  25     2265.75     2472.49     71.91 o 
   3   0  25     1123.52     1202.17     52.84 o 
   5   0  25     1451.08     1543.33     62.54 o 
   7   0  25       68.51       51.49     25.24 o 
 -13   1  25      698.74      728.93     42.93 o 
 -12   1  25      357.40      377.51     44.59 o 
 -11   1  25       30.80        2.92     17.86 o 
 -10   1  25       82.48       53.67     15.88 o 
  -9   1  25      105.40       68.93     16.53 o 
  -8   1  25      655.13      629.29     28.69 o 
  -7   1  25      380.57      324.96     19.68 o 
  -6   1  25      152.01      124.66     10.66 o 
  -5   1  25      146.91      144.14     11.39 o 
  -4   1  25      732.58      705.45     23.53 o 
  -3   1  25      602.06      621.57     23.71 o 
  -2   1  25      165.85      142.08     12.02 o 
  -1   1  25      148.40      133.53     11.87 o 
   0   1  25      121.69      113.10     13.42 o 
   1   1  25      238.54      234.70     16.02 o 
   2   1  25      270.91      293.05     19.06 o 
   3   1  25      238.20      221.70     16.25 o 
   4   1  25       13.40        5.38      7.94 o 
   5   1  25       27.02       44.34     11.28 o 
   6   1  25       24.28       48.75     12.39 o 
   7   1  25      665.18      697.17     37.20 o 
   8   1  25       71.00       76.08     29.70 o 
 -13   2  25      468.69      533.91     42.84 o 
 -12   2  25      622.31      656.81     46.30 o 
 -11   2  25      543.73      573.46     42.92 o 
 -10   2  25       86.30       60.77     16.47 o 
  -9   2  25       10.38        4.41     10.87 o 
  -8   2  25       88.97       84.64     11.68 o 
  -7   2  25     1098.70     1178.95     41.15 o 
  -6   2  25       75.97       64.53     10.88 o 
  -5   2  25       18.19        8.28      7.87 o 
  -4   2  25       19.38       18.74      6.51 o 
  -3   2  25      245.09      271.60     16.34 o 
  -2   2  25       34.25       37.53      8.82 o 
  -1   2  25      500.84      453.48     23.70 o 
   0   2  25       23.71       24.61      9.16 o 
   1   2  25       29.34       14.66     13.41 o 
   2   2  25      344.25      269.46     19.86 o 
   3   2  25      619.37      582.84     29.66 o 
   4   2  25      454.04      410.60     25.77 o 
   5   2  25        3.19       26.47     14.40 o 
   6   2  25       19.25        2.05     11.96 o 
   7   2  25       25.20       33.34     14.51 o 
 -11   3  25      844.50      901.23     48.22 o 
 -10   3  25       38.91       26.20     11.29 o 
  -9   3  25        5.22       12.64     10.96 o 
  -8   3  25      147.67      141.71     13.56 o 
  -7   3  25     1684.32     1731.55     46.85 o 
  -6   3  25      101.00      111.14     14.41 o 
  -5   3  25       40.99       46.32     10.52 o 
  -4   3  25       97.88       89.24     12.53 o 
  -3   3  25      904.51      914.22     41.08 o 
  -2   3  25       85.90       65.23     14.12 o 
  -1   3  25      181.22      140.84     20.14 o 
   0   3  25        3.53       -2.48     11.38 o 
   1   3  25     1233.37     1233.33     54.83 o 
   2   3  25      166.85      100.52     16.48 o 
   3   3  25      865.82      930.57     43.44 o 
   4   3  25       49.39       36.54     13.01 o 
   5   3  25       76.19      126.45     18.92 o 
   6   3  25      219.80      183.30     26.95 o 
 -10   4  25       44.04       52.65     13.25 o 
  -9   4  25     1362.31     1507.40     46.77 o 
  -8   4  25       30.30       35.04      9.59 o 
  -7   4  25       85.48       85.93     13.10 o 
  -6   4  25      161.02      131.72     16.94 o 
  -5   4  25     1454.00     1510.60     45.85 o 
  -4   4  25      172.59      144.67     17.73 o 
  -3   4  25       38.08       45.48     12.60 o 
  -2   4  25       44.78       69.40     16.60 o 
  -1   4  25      798.30      748.24     48.80 o 
   0   4  25       86.10       54.76     15.84 o 
   1   4  25      284.36      288.97     29.36 o 
   2   4  25      114.90      139.52     22.98 o 
   3   4  25      470.15      541.78     38.98 o 
   4   4  25       49.17       59.96     17.37 o 
   5   4  25      423.36      463.86     36.83 o 
  -6   5  25       87.58       86.76     14.76 o 
  -5   5  25      178.44      189.75     22.14 o 
  -4   5  25       11.46       40.75     15.98 o 
  -3   5  25      141.71      124.22     18.54 o 
  -2   5  25       75.04       67.38     18.75 o 
  -1   5  25       15.81       19.67     18.67 o 
   0   5  25        1.15      -18.55     18.55 o 
   1   5  25      163.26      130.42     19.98 o 
 -12   0  26     1869.18     1897.66     83.43 o 
 -10   0  26      678.45      632.30     55.22 o 
  -8   0  26     1519.17     1581.37     75.50 o 
  -6   0  26      983.19     1038.39     51.96 o 
  -4   0  26        0.29       10.41     11.80 o 
  -2   0  26     3997.75     4203.32     80.82 o 
   0   0  26        8.44       33.82     12.35 o 
   2   0  26     4132.32     4461.52     91.18 o 
   4   0  26      354.25      320.37     30.48 o 
   6   0  26      786.29      802.26     54.53 o 
   8   0  26      473.99      484.71     46.47 o 
 -13   1  26      298.39      221.60     30.11 o 
 -12   1  26      828.28      831.74     50.49 o 
 -11   1  26      279.39      251.70     28.06 o 
 -10   1  26       13.28       10.78     14.58 o 
  -9   1  26      167.81      108.35     16.89 o 
  -8   1  26     1460.32     1481.04     43.95 o 
  -7   1  26      115.17       94.60     11.26 o 
  -6   1  26      120.04      114.13     11.85 o 
  -5   1  26      364.73      357.87     17.94 o 
  -4   1  26      488.64      414.99     20.20 o 
  -3   1  26      279.23      273.77     18.80 o 
  -2   1  26      100.53      100.03     12.35 o 
  -1   1  26        0.11        8.13      6.99 o 
   0   1  26        0.36        8.53      7.62 o 
   1   1  26      667.17      650.18     25.78 o 
   2   1  26      294.12      310.20     18.66 o 
   3   1  26       17.98       19.29      9.00 o 
   4   1  26      191.58      214.24     20.65 o 
   5   1  26       70.24       39.21     12.11 o 
   6   1  26      294.50      326.82     24.42 o 
   7   1  26       18.83       35.05     12.71 o 
 -12   2  26      247.16      282.82     31.36 o 
 -11   2  26      148.86      140.79     25.71 o 
 -10   2  26        0.75        9.25     11.70 o 
  -9   2  26       89.81       67.84     13.49 o 
  -8   2  26        2.07       -5.68     10.40 o 
  -7   2  26        0.69      -10.02     10.02 o 
  -6   2  26        9.30       -5.54      8.28 o 
  -5   2  26       61.57       42.17      9.22 o 
  -4   2  26      755.19      815.10     29.69 o 
  -3   2  26      110.89       87.67     12.25 o 
  -2   2  26       22.87       27.98      9.11 o 
  -1   2  26        5.67        3.20      8.11 o 
   0   2  26      344.86      338.61     21.93 o 
   1   2  26        1.70       15.69      8.90 o 
   2   2  26      270.36      305.48     21.58 o 
   3   2  26      386.40      348.38     23.76 o 
   4   2  26      303.17      279.99     22.44 o 
   5   2  26        0.11       -0.24     10.17 o 
   6   2  26      101.59      128.27     16.96 o 
   7   2  26        1.40      -12.46     12.46 o 
 -11   3  26       17.89       10.98     18.24 o 
 -10   3  26      668.14      723.29     42.91 o 
  -9   3  26      108.01       87.64     16.69 o 
  -8   3  26      815.56      802.00     31.04 o 
  -7   3  26      523.73      531.12     26.85 o 
  -6   3  26      379.56      412.54     23.67 o 
  -5   3  26       53.45       45.64      9.48 o 
  -4   3  26     1241.15     1345.76     54.58 o 
  -3   3  26       37.69       25.91     13.68 o 
  -2   3  26        0.65        9.46     13.89 o 
  -1   3  26       26.83       27.07     12.16 o 
   0   3  26      288.10      334.52     29.12 o 
   1   3  26      129.39      110.63     17.35 o 
   2   3  26       19.66       36.97     12.26 o 
   3   3  26      128.36      146.96     20.04 o 
   4   3  26       88.75      104.21     16.88 o 
   5   3  26      128.83      150.06     20.77 o 
  -9   4  26        7.72       25.44     10.80 o 
  -8   4  26      412.37      429.89     23.08 o 
  -7   4  26      436.79      431.25     24.59 o 
  -6   4  26      544.12      603.53     30.07 o 
  -5   4  26        7.81      -12.65     12.65 o 
  -4   4  26       62.04       69.72     14.02 o 
  -3   4  26      333.49      319.06     27.27 o 
  -2   4  26      504.45      469.91     35.41 o 
  -1   4  26       53.66       29.41     15.15 o 
   0   4  26      228.93      222.23     25.81 o 
   1   4  26      428.86      474.26     38.98 o 
   2   4  26      280.32      306.12     30.04 o 
   3   4  26       50.74       60.47     16.39 o 
  -4   5  26      143.05      137.89     18.42 o 
  -3   5  26      119.55      124.91     17.48 o 
  -2   5  26      135.54      178.72     24.45 o 
  -1   5  26       97.83      121.56     21.33 o 
 -11   0  27      253.66      287.53     54.91 o 
  -9   0  27       18.48       26.36     25.57 o 
  -7   0  27        0.42       11.86     13.06 o 
  -5   0  27       11.34       17.53     12.60 o 
  -3   0  27       74.30       68.95     16.59 o 
  -1   0  27        0.20        5.04     12.72 o 
   1   0  27       76.71       66.24     13.71 o 
   3   0  27      127.68       97.58     17.58 o 
   5   0  27       22.81       26.28     13.11 o 
   7   0  27      108.54       81.41     21.51 o 
 -12   1  27      683.02      589.00     43.77 o 
 -11   1  27       46.62       31.88     15.84 o 
 -10   1  27      491.96      488.13     43.48 o 
  -9   1  27      468.19      437.42     29.24 o 
  -8   1  27      720.19      700.70     29.40 o 
  -7   1  27      189.97      204.05     16.33 o 
  -6   1  27      314.68      307.55     18.65 o 
  -5   1  27      191.47      183.38     14.49 o 
  -4   1  27       49.44       54.18     10.14 o 
  -3   1  27      530.50      551.63     26.73 o 
  -2   1  27     1025.71     1002.81     35.85 o 
  -1   1  27      112.61      118.42     12.93 o 
   0   1  27       81.51       84.83     13.43 o 
   1   1  27     1125.53     1166.74     35.09 o 
   2   1  27      612.61      576.79     25.98 o 
   3   1  27      294.84      293.09     19.33 o 
   4   1  27      631.01      577.70     26.98 o 
   5   1  27       72.69       82.97     11.52 o 
   6   1  27       10.97        9.20     12.80 o 
   7   1  27     1114.90     1210.93     46.77 o 
 -11   2  27      313.95      313.13     32.29 o 
 -10   2  27       15.13       11.42     12.36 o 
  -9   2  27       16.62       13.04     18.15 o 
  -8   2  27       89.98       96.54     14.32 o 
  -7   2  27      577.63      580.47     41.90 o 
  -6   2  27       58.22       31.30     14.99 o 
  -5   2  27       86.00       83.58     13.99 o 
  -4   2  27      240.14      236.82     20.51 o 
  -3   2  27      138.22      144.14     23.05 o 
  -2   2  27       64.28       44.42     11.23 o 
  -1   2  27     1154.79     1255.10     40.43 o 
   0   2  27      184.65      205.12     17.14 o 
   1   2  27        0.68       -1.36      8.97 o 
   2   2  27       36.11       17.22     11.20 o 
   3   2  27      982.31     1048.44     40.60 o 
   4   2  27       70.74       54.58     13.17 o 
   5   2  27      535.59      576.87     30.22 o 
   6   2  27        0.12       14.44      9.95 o 
 -10   3  27        0.24       20.34     16.74 o 
  -9   3  27      306.36      308.47     25.00 o 
  -8   3  27       96.95       90.44     13.04 o 
  -7   3  27      251.41      244.18     21.05 o 
  -6   3  27       67.81       40.43     10.09 o 
  -5   3  27      256.05      218.22     19.10 o 
  -4   3  27       62.50       38.90     11.97 o 
  -3   3  27      140.54      157.26     21.88 o 
  -2   3  27       26.70       35.59     14.29 o 
  -1   3  27       23.44       10.80     12.47 o 
   0   3  27        6.35        4.64     14.36 o 
   1   3  27      361.19      379.20     28.87 o 
   2   3  27       68.42       74.04     15.50 o 
   3   3  27       39.92       29.96     14.92 o 
   4   3  27        9.88       -5.79     12.77 o 
   5   3  27        8.74       -6.43     12.80 o 
  -8   4  27      155.58      135.62     14.75 o 
  -7   4  27        1.52        5.87     10.80 o 
  -6   4  27      210.32      210.05     20.95 o 
  -5   4  27      442.53      432.90     28.42 o 
  -4   4  27      550.99      532.12     31.90 o 
  -3   4  27       48.27       41.21     14.35 o 
  -2   4  27       51.35       38.95     18.62 o 
  -1   4  27      176.27      193.23     28.57 o 
   0   4  27      417.74      431.81     35.04 o 
   1   4  27       37.27       28.89     13.77 o 
   2   4  27      196.07      176.64     24.06 o 
 -12   0  28      408.02      306.46     57.87 o 
 -10   0  28     1100.60     1178.98    107.85 o 
  -8   0  28      468.05      449.52     47.75 o 
  -6   0  28     1558.85     1509.66     65.91 o 
  -4   0  28     1025.93     1113.19     51.08 o 
  -2   0  28     1418.99     1395.41     58.22 o 
   0   0  28      745.41      756.61     38.29 o 
   2   0  28      283.49      269.17     24.87 o 
   4   0  28      969.26      979.22     47.41 o 
   6   0  28       34.35       28.07     18.79 o 
 -11   1  28       46.05       13.98     16.98 o 
 -10   1  28      654.07      681.89     51.32 o 
  -9   1  28      515.04      475.16     35.54 o 
  -8   1  28     1179.54     1260.65     44.36 o 
  -7   1  28      146.38      128.10     13.72 o 
  -6   1  28       31.50       34.17      8.97 o 
  -5   1  28      909.18      944.13     36.34 o 
  -4   1  28     2536.44     2598.71     58.22 o 
  -3   1  28      902.89      893.26     34.29 o 
  -2   1  28       49.62       50.58     10.32 o 
  -1   1  28      475.01      462.09     25.86 o 
   0   1  28      652.60      668.40     29.29 o 
   1   1  28      387.34      391.92     23.31 o 
   2   1  28       43.62       43.42      9.90 o 
   3   1  28       41.36       44.27     11.06 o 
   4   1  28      391.28      452.32     24.29 o 
   5   1  28      320.03      339.55     23.26 o 
   6   1  28      399.61      393.29     25.41 o 
 -11   2  28      440.65      439.02     38.53 o 
 -10   2  28      107.85       91.59     16.67 o 
  -9   2  28       92.48       81.88     15.87 o 
  -8   2  28      407.42      356.35     24.77 o 
  -7   2  28      100.78      109.18     20.61 o 
  -6   2  28       51.75       34.45     15.35 o 
  -5   2  28       66.37       45.03     15.85 o 
  -4   2  28      311.69      350.90     27.18 o 
  -3   2  28      287.93      299.83     26.52 o 
  -2   2  28        5.68        8.69     12.07 o 
  -1   2  28      213.24      221.68     23.32 o 
   0   2  28       86.95      110.19     17.51 o 
   1   2  28       78.72       86.52     16.00 o 
   2   2  28       92.74       87.36     15.50 o 
   3   2  28       12.59       11.55     12.91 o 
   4   2  28        0.33        5.66     11.19 o 
   5   2  28       58.80       19.22     13.12 o 
  -9   3  28      264.99      235.98     25.77 o 
  -8   3  28      528.27      510.33     30.98 o 
  -7   3  28      481.68      479.45     28.84 o 
  -6   3  28       54.79       45.87     13.23 o 
  -5   3  28      711.77      715.57     35.24 o 
  -4   3  28     1629.09     1671.81     57.90 o 
  -3   3  28       28.72       33.95     17.92 o 
  -2   3  28       97.92       96.06     17.59 o 
  -1   3  28      755.00      697.24     57.06 o 
   0   3  28      787.89      751.02     44.32 o 
   1   3  28      129.80      161.64     21.28 o 
   2   3  28      899.60     1010.08     47.70 o 
   3   3  28       24.68       43.94     16.45 o 
  -6   4  28      492.06      484.93     30.38 o 
  -5   4  28       95.14       89.16     13.61 o 
  -4   4  28       78.78       51.31     12.79 o 
  -3   4  28       26.91       17.84     16.76 o 
  -2   4  28     1390.02     1383.19    101.00 o 
  -1   4  28       11.24       -1.85     15.04 o 
   0   4  28      537.54      561.35     39.72 o 
   1   4  28       35.94       38.97     15.11 o 
 -11   0  29        0.93      -33.31     33.31 o 
  -9   0  29      627.77      652.35     57.86 o 
  -7   0  29      345.43      256.12     28.39 o 
  -5   0  29      575.23      649.89     43.48 o 
  -3   0  29      881.12      834.26     46.12 o 
  -1   0  29      408.21      334.58     30.17 o 
   1   0  29      170.23      175.20     20.43 o 
   3   0  29      689.78      674.81     39.56 o 
   5   0  29       14.12       42.21     14.20 o 
 -11   1  29       25.05        1.91     19.67 o 
 -10   1  29       75.72       71.13     23.22 o 
  -9   1  29      578.61      503.40     43.11 o 
  -8   1  29        0.06      -12.34     12.34 o 
  -7   1  29       76.09       49.53     20.09 o 
  -6   1  29        2.06        3.25      9.78 o 
  -5   1  29      617.49      661.57     32.15 o 
  -4   1  29      443.09      445.75     25.84 o 
  -3   1  29        2.25       20.48      9.79 o 
  -2   1  29       59.16       48.40     11.17 o 
  -1   1  29      411.91      406.42     24.43 o 
   0   1  29       19.95       20.25     10.83 o 
   1   1  29      437.38      464.50     32.90 o 
   2   1  29        8.60       12.55      9.48 o 
   3   1  29      117.07       93.48     13.45 o 
   4   1  29      164.02      137.22     14.80 o 
   5   1  29       23.77       69.05     13.79 o 
 -10   2  29       26.55       -2.11     15.94 o 
  -9   2  29       98.98      124.96     17.11 o 
  -8   2  29       49.01       44.82     15.51 o 
  -7   2  29        1.94        4.82     13.27 o 
  -6   2  29       84.18       62.39     20.29 o 
  -5   2  29      255.21      268.08     34.99 o 
  -4   2  29        2.33       -2.27     13.25 o 
  -3   2  29      323.36      360.79     28.35 o 
  -2   2  29       85.28       88.07     17.08 o 
  -1   2  29      200.57      224.61     23.55 o 
   0   2  29        1.50       15.33     15.20 o 
   1   2  29      180.57      234.86     25.91 o 
   2   2  29       40.26       43.57     14.55 o 
   3   2  29       83.22       54.29     17.79 o 
   4   2  29       41.86       49.01     22.09 o 
  -8   3  29      123.79      114.32     18.65 o 
  -7   3  29       31.96       34.28     16.90 o 
  -6   3  29       27.10       25.62     13.06 o 
  -5   3  29     1471.00     1372.35     57.74 o 
  -4   3  29      190.53      163.90     26.87 o 
  -3   3  29        0.11      -10.15     14.40 o 
  -2   3  29       43.19       51.05     16.12 o 
  -1   3  29     1109.12     1097.61     53.20 o 
   0   3  29        0.30      -10.75     13.53 o 
   1   3  29      261.87      267.94     26.25 o 
   2   3  29      539.65      566.58     36.84 o 
  -3   4  29      184.09      178.95     30.01 o 
 -10   0  30      128.38       86.58     20.37 o 
  -8   0  30       37.77       47.19     17.18 o 
  -6   0  30      349.07      353.95     41.09 o 
  -4   0  30      483.77      461.78     35.10 o 
  -2   0  30      407.21      411.14     34.16 o 
   0   0  30      717.03      685.29     44.52 o 
   2   0  30      278.57      293.28     26.48 o 
   4   0  30     1070.30     1150.15     66.23 o 
 -10   1  30      570.16      562.11     68.49 o 
  -9   1  30      544.94      468.92     42.54 o 
  -8   1  30        0.85      -17.50     17.50 o 
  -7   1  30      989.80     1042.50     64.60 o 
  -6   1  30      524.24      563.96     33.19 o 
  -5   1  30      325.33      292.42     21.27 o 
  -4   1  30      815.10      793.13     34.08 o 
  -3   1  30      971.65      966.51     38.01 o 
  -2   1  30      646.53      728.68     33.36 o 
  -1   1  30        0.04       13.83      8.94 o 
   0   1  30      246.40      249.57     20.41 o 
   1   1  30      459.11      487.44     29.21 o 
   2   1  30       95.44      104.24     17.10 o 
   3   1  30       32.37       29.68     10.13 o 
   4   1  30      265.06      270.74     21.38 o 
  -9   2  30       29.54       41.81     19.87 o 
  -8   2  30     1320.54     1412.91     54.97 o 
  -7   2  30        2.21       35.91     16.29 o 
  -6   2  30      543.26      647.62     68.31 o 
  -5   2  30       18.87       14.35     17.12 o 
  -4   2  30      392.14      382.40     57.74 o 
  -3   2  30        5.08       -8.85     14.65 o 
  -2   2  30      717.98      764.07     41.96 o 
  -1   2  30      224.46      239.15     25.17 o 
   0   2  30      100.04       95.09     18.11 o 
   1   2  30        2.19        3.71     14.22 o 
   2   2  30      763.91      837.92     47.05 o 
   3   2  30      134.41      123.43     19.10 o 
  -7   3  30       94.25       40.80     18.35 o 
  -6   3  30        8.74      -11.15     18.04 o 
  -5   3  30      351.94      380.89     32.13 o 
  -4   3  30      543.28      508.05     37.06 o 
  -3   3  30        3.57       -3.39     21.37 o 
  -2   3  30       20.74       27.40     17.00 o 
  -1   3  30      275.99      283.85     28.07 o 
   0   3  30      256.93      248.83     27.51 o 
  -9   0  31       63.18        4.49    116.79 o 
  -7   0  31     1887.05     1993.74    101.88 o 
  -5   0  31        0.09        9.53     12.98 o 
  -3   0  31      949.68      955.26     51.67 o 
  -1   0  31      519.45      492.08     38.51 o 
   1   0  31     1475.95     1647.18    111.46 o 
   3   0  31     1007.72      974.91     55.82 o 
  -9   1  31       54.96       -2.62     27.97 o 
  -8   1  31        0.25       -4.95     20.31 o 
  -7   1  31      209.59      223.71     32.60 o 
  -6   1  31      189.61      198.44     21.65 o 
  -5   1  31        4.78      -11.22     11.22 o 
  -4   1  31       31.30        5.84     20.23 o 
  -3   1  31      221.77      232.74     22.34 o 
  -2   1  31      169.28      204.15     19.08 o 
  -1   1  31      260.90      242.14     20.78 o 
   0   1  31       25.40       28.79     11.80 o 
   1   1  31       21.19       16.43      9.57 o 
   2   1  31      358.84      390.35     26.47 o 
  -7   2  31      176.13      219.78     28.28 o 
  -6   2  31       46.17       62.74     20.62 o 
  -5   2  31      145.84      141.40     22.11 o 
  -4   2  31      108.24      115.00     38.80 o 
  -3   2  31      426.06      456.24     38.71 o 
  -2   2  31      130.72      139.78     20.35 o 
  -1   2  31        4.45        2.58     12.57 o 
   0   2  31       25.55       29.69     18.04 o 
   1   2  31      297.86      237.95     27.01 o 
  -8   0  32     1374.01     1541.83    108.64 o 
  -6   0  32        6.46      -12.16     12.16 o 
  -4   0  32     1081.04     1061.80     79.65 o 
  -2   0  32        0.89        3.41     21.43 o 
   0   0  32        0.82        6.55     11.72 o 
  -7   1  32        4.59        5.46     16.71 o 
  -6   1  32       14.92       21.93     13.97 o 
  -5   1  32       65.35       72.80     16.27 o 
  -4   1  32      293.43      356.51     29.76 o 
  -3   1  32        3.48        0.94     13.30 o 
  -2   1  32       72.50       46.51     13.40 o 
  -1   1  32       19.16       29.13     13.32 o 
   0   1  32       91.99       68.19     16.39 o 
  -5   2  32      113.39      116.16     22.83 o 
  -4   2  32     1188.39     1284.56     99.37 o 
  -3   2  32       37.38       36.89     15.98 o 
  -2   2  32      120.37      169.33     26.36 o 
  -5   0  33        2.22      -16.12     16.12 o 
  -3   0  33       11.92       26.75     13.94 o 
  -4   1  33        4.92        0.31     15.23 o 
  -3   1  33       14.48        5.91     12.94 o 
                                                 
